# Supplementary material for: Dementia and Diet, Methodological and Statistical Issues: A Pilot Study
Source: Front Aging Neurosci. 2022 Jul 6;14:606424. doi: 10.3389/fnagi.2022.606424 (PMC9298542; doi:10.3389/fnagi.2022.606424)
Supplement: Supplementary file 1 [file Data_Sheet_1.zip]

Archive with 6 entries (6 files):
- SupplementaryAppendix.docx
- SupplementaryFigures.pptx
- supplementaryspreadsheet1.xlsx
- supplementaryspreadsheet2.xlsx
- supplementaryspreadsheet3.xlsm
- supplementaryspreadsheet4.xlsx
