# Supplementary material for: Dementia and Diet, Methodological and Statistical Issues: A Pilot Study
Source: Front Aging Neurosci. 2022 Jul 6;14:606424. doi: 10.3389/fnagi.2022.606424 (PMC9298542; doi:10.3389/fnagi.2022.606424)
Supplement: Supplementary file 1 [file Data_Sheet_1.zip › supplementaryspreadsheet1.xlsx]

## Sheet: 2011.
Regions

## Sheet: 2012.
Regions

## Sheet: 2013.
Regions

## Sheet: 2014.
Regions

## Sheet: 2015.
Regions

## Sheet: 201516.
Regions

## Sheet: 201718.
Regions

## Sheet: 201819.
Regions
