# Supplementary material for: Dementia and Diet, Methodological and Statistical Issues: A Pilot Study
Source: Front Aging Neurosci. 2022 Jul 6;14:606424. doi: 10.3389/fnagi.2022.606424 (PMC9298542; doi:10.3389/fnagi.2022.606424)
Supplement: Supplementary file 1 [file Data_Sheet_1.zip › supplementaryspreadsheet2.xlsx]

## Sheet: Sorted Actual
Var#	Variable Name	extended name	Spearman p	Spearman R	Pearson p	Pearson R	AIC	Reg Slope	Reg Slope Err	Reg R^2	2x2 chi ndf	2x2 chi^2	2x2 chi^2 p	2x2 O.D. Fract	2x2 O.D. Expect	2x2 O.D. p	3x3 chi ndf	3x3 chi^2	3x3 chi^2 p	3x3 O.D. Fract	3x3 O.D. Expect	3x3 O.D. p	4x4 chi ndf	4x4 chi^2	4x4 chi^2 p	4x4 O.D. Fract	4x4 O.D. Expect	4x4 O.D. p	Goodman Kruskal p	Goodman Kruskal G	Hoeffding p	Hoeffding D	Blomqvist p	Blomqvist D	Partial Correlation Spearman p	Partial Correlation Spearman R
2	Fraction of Population Female	Fraction Female	0.06625	0.217667	0.0104214	0.300137	-743.121	0.215488	0.0818568	0.0900822	1	0.5	0.4795	0.444444	0.5	0.20479	4	2	0.735759	0.597222	0.666667	0.130914	9	23.1111	0.00595154	0.652778	0.75	0.0418433	0.151553	0.115806	0.120592	0.0074074	0.479807	-0.111111	0.23964	-0.140349
3	Fraction 65+	Fraction 65+	2.65519e-17	0.801724	3.06259e-16	0.785571	-805.447	0.0436531	0.0041097	0.617122	1	24.5	7.43098e-07	0.194444	0.5	8.23215e-08	4	48.5	7.4237e-10	0.319444	0.666667	1.87322e-09	9	56	7.84938e-09	0.486111	0.75	1.38052e-06	2.21462e-15	0.638498	0	0.314209	1.78053e-08	0.611111	0.223125	-0.145353
4	Population Density	Populaton Denisty	0.00140277	-0.369477	3.22835e-09	-0.629209	-772.614	-5.47609e-07	8.08499e-08	0.395904	1	0.0555556	0.813664	0.472222	0.5	0.361974	4	7.25	0.123252	0.527778	0.666667	0.00999345	9	24.8889	0.00309658	0.694444	0.75	0.169728	0.00783492	-0.214397	0.0249919	0.0193009	0.813885	-0.0555556	4.34427e-08	0.591935
5	Fraction Population Asian	Asian	2.86308e-05	-0.471846	8.7972e-10	-0.646156	-775.237	-0.00019264	2.71958e-05	0.417518	1	0.50625	0.476767	0.444444	0.5	0.20479	4	11	0.026564	0.597222	0.666667	0.130914	9	28.5	0.000786579	0.569444	0.75	0.000619472	5.1345e-05	-0.361979	0.000370415	0.0560351	0.238435	-0.147314	0.757983	0.0369477
6	Fraction Population Black	Black	5.94012e-07	-0.548977	1.75265e-10	-0.665815	-778.498	-0.000248461	3.32785e-05	0.443309	1	1.40625	0.23568	0.416667	0.5	0.0972526	4	17.75	0.00138094	0.527778	0.666667	0.00999345	9	30.5	0.000360527	0.555556	0.75	0.000255392	6.26778e-07	-0.445312	2.9273e-06	0.0962103	0.238435	-0.176777	0.00817606	0.309409
7	Fraction Population Mixed	Mixed	5.17557e-07	-0.551398	6.06848e-11	-0.677984	-780.645	-0.000854708	0.00011076	0.459662	1	1.40625	0.23568	0.416667	0.5	0.0972526	4	11.55	0.0210309	0.541667	0.666667	0.01843	6	22.2	0.00111385	0.694444	0.75	0.169728	1.03139e-06	-0.491211	7.65007e-06	0.0898047	0.0983192	-0.247487	2.66906e-12	-0.710753
8	Fraction Population White British	White British	4.35318e-07	0.554412	6.7636e-11	0.676766	-780.425	6.89982e-05	8.97109e-06	0.458012	1	2.75625	0.0968751	0.388889	0.5	0.0381846	4	14.25	0.00653846	0.5	0.666667	0.00252817	9	31.6667	0.000227343	0.583333	0.75	0.00142565	5.12246e-07	0.448785	2.99726e-06	0.0957394	0.0983192	0.206239	0.0393522	0.243425
9	Fraction of Population White Other	White other	5.71381e-05	-0.45589	4.31086e-10	-0.655026	-776.678	-0.000248365	3.42435e-05	0.42906	1	0.5625	0.453255	0.444444	0.5	0.20479	4	12	0.0173513	0.5	0.666667	0.00252817	9	16.1667	0.0634817	0.625	0.75	0.0126772	6.5772e-05	-0.366964	0.000360906	0.0563779	0.238435	-0.15875	0.261678	-0.134028
10	Other	Other	1.00248e-05	-0.494654	4.26542e-10	-0.655156	-776.7	-0.0010157	0.000139992	0.429229	1	0.5625	0.453255	0.444444	0.5	0.20479	4	11	0.026564	0.597222	0.666667	0.130914	9	26.5	0.00169134	0.583333	0.75	0.00142565	2.19699e-05	-0.413826	0.000172811	0.0631582	0.0983192	-0.204124	2.54497e-09	0.632388
12	Chronic Heart Disease: QOF prevalence (all ages)	CHD: QOF prevalence (all ages)	0.00688501	0.315808	1.06639e-05	0.493355	-756.407	0.111992	0.0236	0.243399	1	0.0555556	0.813664	0.472222	0.5	0.361974	4	8.25	0.0828379	0.583333	0.666667	0.086156	9	17.3333	0.0437448	0.680556	0.75	0.112065	0.0276551	0.177621	0.041857	0.0152256	0.479807	0.0555556	0.0536007	0.228439
13	Chronic Kidney Disease: QOF prevalence (18+)	CKD: QOF prevalence (18+)	0.00139696	0.369606	2.76968e-07	0.562151	-763.671	0.106383	0.0187066	0.316014	1	0.0555556	0.813664	0.472222	0.5	0.361974	4	3.75	0.440896	0.583333	0.666667	0.086156	9	16.4444	0.0581608	0.638889	0.75	0.0236436	0.00288301	0.240219	0.0134026	0.0243404	0.479807	0.0555556	0.00468573	-0.329668
14	Stroke: QOF prevalence (all ages)	Stroke: QOF prevalence (all ages)	3.96316e-09	0.626439	3.76229e-12	0.707359	-786.282	0.317743	0.0379504	0.500357	1	4.5	0.0338949	0.361111	0.5	0.0122305	4	20	0.000499399	0.430556	0.666667	3.3076e-05	9	42.2222	2.99296e-06	0.527778	0.75	3.70738e-05	3.7086e-09	0.474961	0	0.143347	0.00904891	0.277778	0.0190847	0.275677
15	Milk and cream	cat520//Milk and milk products excluding cheese//ml	0.0479169	0.23397	0.0107199	0.299039	-743.069	3.11433e-06	1.18781e-06	0.0894242	1	0.5	0.4795	0.444444	0.5	0.20479	4	1.5	0.826641	0.625	0.666667	0.263334	9	9.77778	0.368773	0.680556	0.75	0.112065	0.0478692	0.159624	0.0461158	0.0144842	0.238435	0.111111	0.00841665	-0.308316
16	Liquid whole milk (including welfare and school milk)	4006//Milk and milk products excluding cheese//Liquid wholemilk, including school and welfare//ml	0.738257	0.0400669	0.64648	-0.0549746	-736.542	-1.34694e-06	2.92402e-06	0.0030222	1	0.5	0.4795	0.444444	0.5	0.20479	4	12.75	0.0125642	0.708333	0.666667	0.808275	9	17.3333	0.0437448	0.75	0.75	0.545144	0.60975	0.041471	0.0898546	0.00949645	0.238435	0.111111	0.0240966	0.265676
17	Liquid whole milk, full price	4//Milk and milk products excluding cheese//Liquid wholemilk, including school and welfare//Liquid wholemilk, full price//ml	0.738257	0.0400669	0.64648	-0.0549746	-736.542	-1.34694e-06	2.92402e-06	0.0030222	1	0.5	0.4795	0.444444	0.5	0.20479	4	12.75	0.0125642	0.708333	0.666667	0.808275	9	17.3333	0.0437448	0.75	0.75	0.545144	0.60975	0.041471	0.0898546	0.00949645	0.238435	0.111111	0.0240966	0.265676
18	Pasteurised or homogenised whole milk	404//Milk and milk products excluding cheese//Liquid wholemilk, including school and welfare//Liquid wholemilk, full price//Pasteurised/ homogenised//ml	0.626652	0.0582996	0.697983	-0.0465209	-736.48	-1.14794e-06	2.94612e-06	0.00216419	1	0.5	0.4795	0.444444	0.5	0.20479	4	12.5	0.0139958	0.638889	0.666667	0.349524	9	18.6667	0.0281811	0.680556	0.75	0.112065	0.505417	0.0539906	0.0375016	0.0161032	0.238435	0.111111	0.0183264	0.277381
19	Other milk and cream	9017//Milk and milk products excluding cheese//Other milk and cream//ml	0.279632	0.12914	0.0115612	0.296082	-742.93	2.83176e-06	1.09188e-06	0.0876643	1	0.0555556	0.813664	0.472222	0.5	0.361974	4	5	0.287297	0.652778	0.666667	0.444883	9	18.2222	0.0326812	0.708333	0.75	0.244351	0.274051	0.0884194	0.0817321	0.0101796	0.813885	-0.0555556	4.06969e-05	-0.463824
20	Skimmed milks	15//Milk and milk products excluding cheese//Other milk and cream//Skimmed milks//ml	0.833295	0.0252428	0.030436	0.255298	-741.177	2.44525e-06	1.10686e-06	0.0651772	1	1.38889	0.238593	0.416667	0.5	0.0972526	4	13.25	0.0101167	0.611111	0.666667	0.189913	9	24.8889	0.00309658	0.722222	0.75	0.334759	0.972854	0.00312989	0.0194803	0.0212899	0.238435	-0.166667	7.43013e-05	-0.449611
21	Fully skimmed milk	1502//Milk and milk products excluding cheese//Other milk and cream//Skimmed milks//Fully skimmed milk//ml	0.962154	-0.00569168	0.353693	0.110904	-737.215	4.24298e-06	4.5445e-06	0.0122998	1	1.38889	0.238593	0.416667	0.5	0.0972526	4	11.75	0.0193105	0.597222	0.666667	0.130914	9	22.6667	0.00698996	0.75	0.75	0.545144	0.79668	-0.0211268	0.0907873	0.00941948	0.238435	-0.166667	2.90609e-05	-0.471509
22	Semi-skimmed milk	1503//Milk and milk products excluding cheese//Other milk and cream//Skimmed milks//Semi-skimmed milk//ml	0.343934	0.113158	0.0280576	0.258957	-741.322	2.82284e-06	1.25845e-06	0.0670586	1	0.5	0.4795	0.444444	0.5	0.20479	4	17	0.00193295	0.652778	0.666667	0.444883	9	21.3333	0.0112498	0.736111	0.75	0.437108	0.433826	0.0633803	0.0313379	0.0175124	0.479807	-0.111111	0.00716013	-0.314361
23	Condensed or evaporated milk	901//Milk and milk products excluding cheese//Other milk and cream//Condensed or evaporated milk//eq ml	0.016179	-0.282558	0.00100617	-0.379614	-747.528	-5.94121e-05	1.73059e-05	0.144107	1	2.72222	0.0989602	0.388889	0.5	0.0381846	4	5	0.287297	0.638889	0.666667	0.349524	9	9.77778	0.368773	0.736111	0.75	0.437108	0.013347	-0.199531	0.0207147	0.0207918	0.0983192	-0.222222	0.199076	-0.153129
24	Yoghurt and fromage frais	13//Milk and milk products excluding cheese//Other milk and cream//Yoghurt and fromage frais//ml	0.161732	0.166667	0.327818	0.11697	-737.316	8.38428e-06	8.50844e-06	0.013682	1	1.38889	0.238593	0.416667	0.5	0.0972526	4	4.25	0.373228	0.638889	0.666667	0.349524	9	6.66667	0.671779	0.666667	0.75	0.0702802	0.146081	0.117371	0.236118	0.0028365	0.0983192	0.166667	0.159852	-0.167406
25	Yoghurt	1301//Milk and milk products excluding cheese//Other milk and cream//Yoghurt and fromage frais//Yoghurt//ml	0.0591461	0.223487	0.104145	0.19309	-739.06	1.45933e-05	8.86324e-06	0.0372838	1	2.72222	0.0989602	0.388889	0.5	0.0381846	4	5	0.287297	0.638889	0.666667	0.349524	9	8	0.534146	0.638889	0.75	0.0236436	0.0573351	0.153365	0.0686281	0.0114761	0.0331827	0.222222	0.527055	-0.0757605
26	Fromage frais	1302//Milk and milk products excluding cheese//Other milk and cream//Yoghurt and fromage frais//Fromage frais//ml	0.00952958	-0.303589	0.0126135	-0.292635	-742.77	-9.27795e-05	3.62357e-05	0.0856351	1	9.38889	0.00218304	0.305556	0.5	0.000646792	4	11	0.026564	0.513889	0.666667	0.00515484	9	16.8889	0.0504847	0.597222	0.75	0.003113	0.00602157	-0.22144	0.000728529	0.0490871	0.00196799	-0.388889	3.37759e-05	-0.468101
27	Other milks and dairy desserts	16//Milk and milk products excluding cheese//Other milk and cream//Other milks and dairy desserts//ml	0.00490405	0.32806	0.0318543	0.25323	-741.096	1.26261e-05	5.76518e-06	0.0641253	1	6.72222	0.00952189	0.333333	0.5	0.00315491	4	5.25	0.262594	0.583333	0.666667	0.086156	9	22.6667	0.00698996	0.583333	0.75	0.00142565	0.00359253	0.234742	0.00330122	0.03604	0.00196799	0.333333	0.114117	0.187826
28	Dairy desserts - not frozen	1603//Milk and milk products excluding cheese//Other milk and cream//Other milks and dairy desserts//Dairy desserts - not frozen//ml	0.121021	0.184385	0.0771937	0.209615	-739.559	4.88975e-05	2.7262e-05	0.0439386	1	0.0555556	0.813664	0.5	0.5	0.546853	4	5.75	0.218613	0.569444	0.666667	0.0540795	9	14.6667	0.100508	0.638889	0.75	0.0236436	0.143403	0.118153	0.299676	0.00130493	0.813885	0	0.182867	-0.158756
29	Milk drinks & other milks	1607//Milk and milk products excluding cheese//Other milk and cream//Other milks and dairy desserts//Milk drinks and other milks (e)//ml	0.731785	0.0410959	0.489397	0.0827755	-736.819	1.59418e-05	2.29401e-05	0.00685178	1	0.0555556	0.813664	0.5	0.5	0.546853	4	6.5	0.16479	0.597222	0.666667	0.130914	9	11.5556	0.23954	0.680556	0.75	0.112065	0.737304	0.0273865	0.324265	0.000803342	0.813885	0	0.440524	-0.092321
30	Non-dairy milk substitutes	1608//Milk and milk products excluding cheese//Other milk and cream//Other milks and dairy desserts//Non-dairy milk substitutes (e)//ml	0.00477636	0.328992	0.0853041	0.204218	-739.391	1.23771e-05	7.09128e-06	0.0417051	1	4.5	0.0338949	0.361111	0.5	0.0122305	4	11.25	0.0238935	0.5	0.666667	0.00252817	9	23.1111	0.00595154	0.625	0.75	0.0126772	0.00253749	0.243349	0.000495872	0.0526131	0.00904891	0.277778	0.00522953	0.325777
31	Cream	17.//Milk and milk products excluding cheese//Other milk and cream//Cream//ml	0.672857	0.0506142	0.29426	0.12531	-737.464	2.64632e-05	2.50421e-05	0.0157026	1	0.0555556	0.813664	0.472222	0.5	0.361974	4	5	0.287297	0.680556	0.666667	0.641521	9	9.33333	0.407091	0.75	0.75	0.545144	0.60975	0.041471	0.309393	0.00110031	0.813885	-0.0555556	0.00185472	-0.360698
32	Cheese	22023//Cheese//g	0.029608	0.256544	0.0341042	0.250101	-740.975	2.41373e-05	1.11686e-05	0.0625507	1	2.72222	0.0989602	0.388889	0.5	0.0381846	4	0.5	0.973501	0.638889	0.666667	0.349524	9	6.66667	0.671779	0.694444	0.75	0.169728	0.0320481	0.172926	0.0728586	0.011023	0.0331827	0.222222	0.00490405	-0.32806
33	Cheese, natural	22//Cheese//Natural cheese//g	0.0960408	0.197665	0.0827489	0.205873	-739.442	2.00822e-05	1.14093e-05	0.0423837	1	2.72222	0.0989602	0.388889	0.5	0.0381846	4	1.5	0.826641	0.625	0.666667	0.263334	9	8.88889	0.447593	0.680556	0.75	0.112065	0.101372	0.132238	0.156613	0.00558409	0.0331827	0.222222	0.00363534	-0.338478
34	Hard cheese - Cheddar type	2201//Cheese//Natural cheese//Hard cheese - cheddar type//g	0.306395	0.122227	0.157489	0.168345	-738.394	2.10303e-05	1.47181e-05	0.0283401	1	0.0555556	0.813664	0.472222	0.5	0.361974	4	0.5	0.973501	0.638889	0.666667	0.349524	9	5.33333	0.804337	0.722222	0.75	0.334759	0.309629	0.0821596	0.612816	-0.00324439	0.479807	0.0555556	2.65703e-08	-0.599363
35	Hard cheese - Other UK or foreign equivalent	2202//Cheese//Natural cheese//Hard cheese - other uk or foreign equivalent//g	0.00103371	0.378802	0.00277486	0.347587	-745.595	0.000148714	4.7949e-05	0.120817	1	0.5	0.4795	0.444444	0.5	0.20479	4	9.5	0.0497472	0.569444	0.666667	0.0540795	9	17.7778	0.037841	0.680556	0.75	0.112065	0.00103314	0.264476	0.00114298	0.044964	0.238435	0.111111	0.0352782	0.248537
36	Hard cheese - Edam or other foreign	2203//Cheese//Natural cheese//Hard cheese - edam or other foreign//g	0.817214	0.0277188	0.984472	0.00233448	-736.325	1.34846e-06	6.90394e-05	5.44982e-06	1	0.0555556	0.813664	0.472222	0.5	0.361974	4	1.5	0.826641	0.625	0.666667	0.263334	9	7.55556	0.579479	0.722222	0.75	0.334759	0.887889	0.0117371	0.81817	-0.00543614	0.813885	-0.0555556	0.414434	0.097659
37	Cottage cheese	2205//Cheese//Natural cheese//Cottage cheese//g	0.394943	0.101775	0.470597	0.0863832	-736.864	4.66876e-05	6.43572e-05	0.00746206	1	0.5	0.4795	0.444444	0.5	0.20479	4	3	0.557825	0.666667	0.666667	0.544216	9	7.11111	0.625552	0.75	0.75	0.545144	0.394926	0.0688576	0.445884	-0.00119665	0.238435	0.111111	0.0494508	0.232427
38	Soft natural cheese	2206//Cheese//Natural cheese//Soft natural cheese//g	0.942297	-0.00868223	0.677101	-0.0499189	-736.504	-1.16792e-05	2.79291e-05	0.0024919	1	0.0555556	0.813664	0.472222	0.5	0.361974	4	2.75	0.600494	0.680556	0.666667	0.641521	9	13.7778	0.130453	0.777778	0.75	0.747815	0.819274	-0.0187793	0.153289	0.00573296	0.479807	0.0555556	0.68525	-0.0485883
39	Processed cheese	2301//Cheese//Processed cheese//g	0.0705468	0.214387	0.00672117	0.316694	-743.934	0.000208538	7.46528e-05	0.100295	1	0.0555556	0.813664	0.5	0.5	0.546853	4	2	0.735759	0.597222	0.666667	0.130914	9	11.5556	0.23954	0.680556	0.75	0.112065	0.111919	0.128326	0.394866	-0.000436264	0.813885	0	0.607348	0.0615795
40	Carcase meat	31041//Carcase meat//g	0.293622	-0.125474	0.419524	-0.0966029	-736.999	-5.84969e-06	7.20373e-06	0.00933212	1	0.0555556	0.813664	0.472222	0.5	0.361974	4	6.5	0.16479	0.652778	0.666667	0.444883	9	1.77778	0.994514	0.722222	0.75	0.334759	0.274051	-0.0884194	0.259981	0.00221298	0.813885	-0.0555556	0.00556399	-0.323558
41	Beef and veal	31//Carcase meat//Beef and veal//g	0.0833509	0.205479	0.0253128	0.26352	-741.506	3.2314e-05	1.41384e-05	0.0694425	1	0.0555556	0.813664	0.472222	0.5	0.361974	4	2	0.735759	0.597222	0.666667	0.130914	9	13.7778	0.130453	0.666667	0.75	0.0702802	0.135594	0.120501	0.222589	0.00321987	0.813885	-0.0555556	0.174393	-0.161843
42	Beef joints - boned	3103//Carcase meat//Beef and veal//Beef joints - boned//g	0.459125	0.0886231	0.10006	0.19536	-739.126	5.24889e-05	3.14943e-05	0.0381656	1	0.0555556	0.813664	0.472222	0.5	0.361974	4	3	0.557825	0.625	0.666667	0.263334	9	14.6667	0.100508	0.652778	0.75	0.0418433	0.493069	0.0555556	0.46409	-0.00144945	0.813885	-0.0555556	0.195189	-0.154447
43	Beef steak - less expensive	3104//Carcase meat//Beef and veal//Beef steak - less expensive//g	0.292377	0.125796	0.10235	0.194079	-739.089	6.79793e-05	4.10687e-05	0.0376667	1	0.0555556	0.813664	0.5	0.5	0.546853	4	1.25	0.8698	0.638889	0.666667	0.349524	9	9.77778	0.368773	0.722222	0.75	0.334759	0.287051	0.086072	0.465917	-0.0014746	0.813885	0	0.867768	-0.0199691
44	Beef steak - more expensive	3105//Carcase meat//Beef and veal//Beef steak - more expensive//g	0.585161	-0.0654061	0.970143	-0.0044896	-736.326	-1.71147e-06	4.55626e-05	2.01565e-05	1	2.72222	0.0989602	0.388889	0.5	0.0381846	4	3.75	0.440896	0.625	0.666667	0.263334	9	14.6667	0.100508	0.666667	0.75	0.0702802	0.468866	-0.0586854	0.346304	0.00038802	0.0983192	-0.222222	0.0111476	-0.297511
45	Minced beef	3106//Carcase meat//Beef and veal//Minced beef//g	0.12598	0.182005	0.0725876	0.212885	-739.664	3.83746e-05	2.10513e-05	0.04532	1	0.0555556	0.813664	0.472222	0.5	0.361974	4	2	0.735759	0.611111	0.666667	0.189913	9	6.22222	0.717488	0.666667	0.75	0.0702802	0.114129	0.127543	0.279575	0.0017492	0.479807	0.0555556	0.876427	0.0186507
46	Mutton and lamb	36//Carcase meat//Mutton and lamb//g	0.000649295	-0.392501	0.00286286	-0.346548	-745.536	-2.9307e-05	9.48149e-06	0.120095	1	2.72222	0.0989602	0.388889	0.5	0.0381846	4	14	0.00729506	0.486111	0.666667	0.00117835	9	18.6667	0.0281811	0.611111	0.75	0.00644935	0.000609886	-0.276213	0.00101965	0.0460547	0.0983192	-0.222222	0.0748377	-0.211268
47	Lamb joints	3602//Carcase meat//Mutton and lamb//Lamb joints//g	0.0120671	-0.294392	0.126456	-0.18178	-738.744	-1.90435e-05	1.23127e-05	0.0330441	1	0.0555556	0.813664	0.5	0.5	0.546853	4	8.75	0.0676613	0.527778	0.666667	0.00999345	9	14.6667	0.100508	0.722222	0.75	0.334759	0.00829899	-0.212833	0.0127369	0.0247359	0.813885	0	0.485031	-0.0836067
48	Lamb chops	3603//Carcase meat//Mutton and lamb//Lamb chops//g	1.32123e-05	-0.48881	6.9e-05	-0.451393	-752.729	-0.000229797	5.42955e-05	0.203756	1	9.38889	0.00218304	0.305556	0.5	0.000646792	4	15.5	0.003769	0.513889	0.666667	0.00515484	9	20.8889	0.013153	0.597222	0.75	0.003113	3.51997e-05	-0.333333	7.24385e-05	0.0687609	0.00196799	-0.388889	0.000507799	-0.399511
49	Pork	41//Carcase meat//Pork//g	0.865658	0.0202907	0.677201	0.0499026	-736.504	7.04388e-06	1.685e-05	0.00249027	1	0.0555556	0.813664	0.472222	0.5	0.361974	4	3.5	0.477878	0.638889	0.666667	0.349524	9	11.5556	0.23954	0.694444	0.75	0.169728	0.895575	0.0109546	0.553302	-0.00256955	0.813885	-0.0555556	0.00122085	-0.373754
50	Pork joints	4101//Carcase meat//Pork//Pork joints//g	0.223249	0.145315	0.122914	0.183468	-738.79	3.99519e-05	2.55854e-05	0.0336605	1	0.0555556	0.813664	0.472222	0.5	0.361974	4	5.75	0.218613	0.652778	0.666667	0.444883	9	15.1111	0.0879288	0.722222	0.75	0.334759	0.215117	0.100156	0.144273	0.00613685	0.813885	-0.0555556	0.255378	-0.135797
51	Pork chops	4102//Carcase meat//Pork//Pork chops//g	0.47165	-0.0861792	0.459149	-0.0886183	-736.892	-4.54181e-05	6.10161e-05	0.0078532	1	2.72222	0.0989602	0.388889	0.5	0.0381846	4	4.5	0.342547	0.625	0.666667	0.263334	9	8	0.534146	0.736111	0.75	0.437108	0.405819	-0.0672926	0.257378	0.00227852	0.0983192	-0.222222	4.13246e-05	-0.46347
52	Pork fillets and steaks	4103//Carcase meat//Pork//Pork fillets and steaks//g	0.366027	0.10811	0.259382	0.134669	-737.642	4.88649e-05	4.2974e-05	0.0181358	1	0.0555556	0.813664	0.5	0.5	0.546853	4	12.75	0.0125642	0.708333	0.666667	0.808275	9	13.3333	0.148094	0.708333	0.75	0.244351	0.353149	0.0751174	0.127361	0.00702131	0.813885	0	0.503066	-0.0801981
53	All other pork	4104//Carcase meat//Pork//All other pork//g	0.00807184	-0.309891	0.042076	-0.240248	-740.605	-8.39888e-05	4.05605e-05	0.0577189	1	2.72222	0.0989602	0.388889	0.5	0.0381846	4	8	0.0915782	0.597222	0.666667	0.130914	9	11.5556	0.23954	0.708333	0.75	0.244351	0.00718234	-0.216745	0.0104379	0.0263535	0.0983192	-0.222222	0.000929473	-0.381986
54	Non-carcase meat and meat products	46095//Non-carcase meat and meat products//g	0.00848858	0.307994	1.79515e-05	0.482193	-755.378	1.0522e-05	2.28489e-06	0.23251	1	0.0555556	0.813664	0.472222	0.5	0.361974	4	11.75	0.0193105	0.569444	0.666667	0.0540795	9	26.2222	0.00187872	0.597222	0.75	0.003113	0.00956851	0.20892	0.0107959	0.0260868	0.479807	0.0555556	0.660551	-0.05264
55	Liver	46//Non-carcase meat and meat products//Liver//g	0.0139486	-0.288604	0.00230626	-0.353675	-745.946	-0.000367316	0.00011611	0.125086	1	2.72222	0.0989602	0.388889	0.5	0.0381846	4	5.25	0.262594	0.583333	0.666667	0.086156	9	8.88889	0.447593	0.625	0.75	0.0126772	0.011962	-0.20266	0.0251716	0.0192451	0.0983192	-0.222222	0.037103	-0.246189
56	Bacon and ham, uncooked	55//Non-carcase meat and meat products//Bacon and ham, uncooked//g	0.183586	0.158499	0.000859706	0.384303	-747.83	4.57244e-05	1.31288e-05	0.147689	1	0.0555556	0.813664	0.472222	0.5	0.361974	4	6	0.199148	0.583333	0.666667	0.086156	9	15.5556	0.0767631	0.694444	0.75	0.169728	0.31898	0.0805947	0.25419	0.00235878	0.479807	0.0555556	0.00141739	-0.369156
57	Bacon and ham joints, uncooked	5502//Non-carcase meat and meat products//Bacon and ham, uncooked//Bacon and ham joints, uncooked//g	0.126457	0.18178	0.0642096	0.219285	-739.872	5.2488e-05	2.79127e-05	0.0480857	1	0.0555556	0.813664	0.5	0.5	0.546853	4	12	0.0173513	0.541667	0.666667	0.01843	9	18.6667	0.0281811	0.652778	0.75	0.0418433	0.165913	0.111894	0.0831482	0.0100561	0.813885	0	0.0552816	-0.226896
58	Bacon and ham rashers, uncooked	5505//Non-carcase meat and meat products//Bacon and ham, uncooked//Bacon and ham rashers, uncooked//g	0.0995661	0.19564	0.000530738	0.398262	-748.759	6.85495e-05	1.88705e-05	0.158613	1	2.72222	0.0989602	0.388889	0.5	0.0381846	4	3.75	0.440896	0.625	0.666667	0.263334	9	12.8889	0.167699	0.638889	0.75	0.0236436	0.133065	0.121283	0.0948272	0.009101	0.0331827	0.222222	0.0876806	-0.202714
59	Bacon and ham, cooked (including canned)	58.//Non-carcase meat and meat products//Bacon and ham, cooked//g	0.017244	0.279922	3.35166e-06	0.516843	-758.701	0.00010775	2.13317e-05	0.267126	1	0.0555556	0.813664	0.472222	0.5	0.361974	4	5	0.287297	0.569444	0.666667	0.0540795	9	12	0.213309	0.638889	0.75	0.0236436	0.0183883	0.190141	0.0316812	0.0174275	0.479807	0.0555556	0.430516	-0.0943469
60	Cooked poultry (excluding canned)	59//Non-carcase meat and meat products//Cooked poultry not purchased in cans//g	0.0194516	-0.274873	0.0215558	-0.270498	-741.795	-5.54077e-05	2.35699e-05	0.0731693	1	4.5	0.0338949	0.361111	0.5	0.0122305	4	8	0.0915782	0.569444	0.666667	0.0540795	9	21.3333	0.0112498	0.625	0.75	0.0126772	0.0122957	-0.201878	0.00249745	0.0384652	0.0331827	-0.277778	0.847555	0.0230561
61	Cooked chicken and turkey	5903//Non-carcase meat and meat products//Cooked poultry not purchased in cans//Chicken and turkey, cooked//g	0.327087	-0.117146	0.298796	-0.124148	-737.443	-2.53334e-05	2.42009e-05	0.0154127	1	2.72222	0.0989602	0.388889	0.5	0.0381846	4	7.5	0.111709	0.625	0.666667	0.263334	9	12.8889	0.167699	0.694444	0.75	0.169728	0.314282	-0.0813772	0.0553434	0.0131002	0.0983192	-0.222222	0.725735	0.0420606
62	Takeaway chicken	5904//Non-carcase meat and meat products//Cooked poultry not purchased in cans//Takeaway chicken//g	0.00878915	-0.306676	0.00069913	-0.390362	-748.228	-0.00021397	6.03166e-05	0.152382	1	0.0555556	0.813664	0.472222	0.5	0.361974	4	5	0.287297	0.569444	0.666667	0.0540795	9	11.1111	0.26817	0.666667	0.75	0.0702802	0.0107059	-0.20579	0.028791	0.0181865	0.813885	-0.0555556	0.806188	-0.0294231
63	Corned meat	62.//Non-carcase meat and meat products//Corned beef, canned or sliced//g	0.0182842	0.277478	0.0145027	0.287028	-742.515	0.000144306	5.75626e-05	0.0823851	1	0.0555556	0.813664	0.472222	0.5	0.361974	4	2	0.735759	0.597222	0.666667	0.130914	9	12.8889	0.167699	0.694444	0.75	0.169728	0.0209385	0.186228	0.0369985	0.0162106	0.479807	0.0555556	0.0602407	0.222555
64	Other cooked meat (excluding canned)	66.//Non-carcase meat and meat products//Other cooked meat//g	0.187763	0.15702	0.11345	0.188166	-738.92	8.32741e-05	5.19507e-05	0.0354066	1	0.0555556	0.813664	0.472222	0.5	0.361974	4	2	0.735759	0.611111	0.666667	0.189913	9	10.2222	0.332797	0.708333	0.75	0.244351	0.241374	0.0946792	0.373565	-8.85535e-05	0.479807	0.0555556	0.659383	0.052833
65	Other canned meat and canned meat products	71.//Non-carcase meat and meat products//Other canned meat and canned meat products//g	0.0651081	0.218567	0.00728951	0.313697	-743.783	3.78972e-05	1.37105e-05	0.098406	1	0.5	0.4795	0.444444	0.5	0.20479	4	5	0.287297	0.569444	0.666667	0.0540795	9	12	0.213309	0.694444	0.75	0.169728	0.074411	0.143975	0.102377	0.0085541	0.479807	-0.111111	0.00131787	0.371407
66	Chicken	74.//Non-carcase meat and meat products//Chicken, uncooked - whole chicken or chicken pieces//g	0.701107	0.0460158	0.590749	-0.0644364	-736.624	-4.84045e-06	8.95988e-06	0.00415204	1	0.0555556	0.813664	0.472222	0.5	0.361974	4	7.25	0.123252	0.555556	0.666667	0.0323503	9	12	0.213309	0.680556	0.75	0.112065	0.715415	0.029734	0.280665	0.00172404	0.479807	0.0555556	0.838532	-0.0244389
67	Other poultry, uncooked (including frozen)	77//Non-carcase meat and meat products//Other poultry, uncooked (including frozen)//g	0.0634251	-0.219918	0.0500079	-0.231876	-740.303	-5.27166e-05	2.64327e-05	0.0537663	1	0.5	0.4795	0.444444	0.5	0.20479	4	5	0.287297	0.597222	0.666667	0.130914	9	10.2222	0.332797	0.75	0.75	0.545144	0.058621	-0.152582	0.0895567	0.00952104	0.479807	-0.111111	0.0215227	-0.270564
68	Turkey - whole or part	7703//Non-carcase meat and meat products//Other poultry, uncooked (including frozen)//Turkey, uncooked - whole turkey or turkey pieces//g	0.0246886	-0.264615	0.0333243	-0.251166	-741.016	-6.57588e-05	3.02897e-05	0.0630841	1	2.72222	0.0989602	0.388889	0.5	0.0381846	4	7.5	0.111709	0.625	0.666667	0.263334	9	7.55556	0.579479	0.666667	0.75	0.0702802	0.0214839	-0.185446	0.0308475	0.0176354	0.0983192	-0.222222	0.017244	-0.279922
69	Sausages, pork, uncooked	79.//Non-carcase meat and meat products//Sausages, uncooked - pork//g	0.580916	0.0661457	0.0280359	0.258991	-741.323	3.52966e-05	1.57333e-05	0.0670766	1	0.5	0.4795	0.444444	0.5	0.20479	4	5	0.287297	0.569444	0.666667	0.0540795	9	12.4444	0.189397	0.708333	0.75	0.244351	0.842019	0.0164319	0.180753	0.00460542	0.479807	-0.111111	4.01516e-10	-0.655894
70	Sausages, beef etc., uncooked	80.//Non-carcase meat and meat products//Sausages, uncooked - beef and other sausages//g	0.514294	-0.0781079	0.507351	-0.0793976	-736.78	-8.89668e-05	0.000133505	0.00630398	1	0.0555556	0.813664	0.472222	0.5	0.361974	4	2	0.735759	0.652778	0.666667	0.444883	9	9.33333	0.407091	0.666667	0.75	0.0702802	0.480884	-0.0571205	0.852474	-0.00582652	0.479807	0.0555556	0.767393	0.0354685
71	Meat pies and sausage rolls, ready to eat	83//Non-carcase meat and meat products//Meat pies and sausage rolls, ready to eat//g	0.000607829	0.394398	9.95373e-06	0.494803	-756.543	0.000134562	2.82465e-05	0.24483	1	2.72222	0.0989602	0.388889	0.5	0.0381846	4	12.5	0.0139958	0.486111	0.666667	0.00117835	9	18.6667	0.0281811	0.625	0.75	0.0126772	0.000567638	0.277778	0.0010575	0.0457139	0.0331827	0.222222	0.240573	-0.140073
72	Meat pies - ready to eat	8302//Non-carcase meat and meat products//Meat pies and sausage rolls, ready to eat//Meat pies, ready to eat//g	0.0200512	0.273587	0.000141498	0.433673	-751.325	0.000196447	4.87857e-05	0.188072	1	1.38889	0.238593	0.416667	0.5	0.0972526	4	8	0.0915782	0.597222	0.666667	0.130914	9	17.7778	0.037841	0.625	0.75	0.0126772	0.0204051	0.187011	0.0135467	0.0242544	0.0983192	0.166667	0.366744	-0.107949
73	Sausage rolls - ready to eat	8303//Non-carcase meat and meat products//Meat pies and sausage rolls, ready to eat//Sausage rolls, ready to eat//g	0.000662448	0.391922	0.000713847	0.389756	-748.188	0.000176212	4.97638e-05	0.15191	1	2.72222	0.0989602	0.388889	0.5	0.0381846	4	20	0.000499399	0.430556	0.666667	3.3076e-05	9	32.8889	0.000139633	0.597222	0.75	0.003113	0.000224531	0.29734	3.32131e-05	0.0758963	0.0331827	0.222222	0.592206	-0.0641842
74	Meat pies, pasties and puddings, requires further cooking	84.//Non-carcase meat and meat products//Meat pies, pasties and puddings, frozen or not frozen//g	0.140083	0.175606	0.0381265	0.244915	-740.778	3.91089e-05	1.85046e-05	0.0599832	1	1.38889	0.238593	0.416667	0.5	0.0972526	4	2.75	0.600494	0.611111	0.666667	0.189913	9	10.6667	0.299251	0.652778	0.75	0.0418433	0.204518	0.102504	0.392419	-0.000397812	0.0983192	0.166667	0.0876293	-0.202746
75	Burgers	85.//Non-carcase meat and meat products//Burgers, frozen or not frozen//g	0.061894	0.221172	0.103093	0.193668	-739.077	6.36817e-05	3.85573e-05	0.0375072	1	2.72222	0.0989602	0.388889	0.5	0.0381846	4	3.75	0.440896	0.583333	0.666667	0.086156	9	7.11111	0.625552	0.666667	0.75	0.0702802	0.0612647	0.151017	0.200625	0.00390636	0.0331827	0.222222	0.616778	0.0599717
76	Meat based ready meals and convenience meat products	89//Non-carcase meat and meat products//Ready meals and convenience meat products//g	7.44026e-09	0.617757	3.06186e-08	0.59724	-768.086	3.02324e-05	4.85269e-06	0.356696	1	12.5	0.000406952	0.277778	0.5	0.000103858	4	18	0.0012341	0.5	0.666667	0.00252817	9	30.2222	0.000402109	0.513889	0.75	1.30523e-05	2.08233e-08	0.451487	0	0.128403	4.45288e-05	0.444444	0.0156803	0.283845
77	Complete meat-based ready meals - frozen or not frozen	8901//Non-carcase meat and meat products//Ready meals and convenience meat products//Complete meat-based ready meals, frozen or not frozen//g	0.00309428	0.343945	0.000197759	0.425068	-750.673	3.46003e-05	8.80639e-06	0.180683	1	0.5	0.4795	0.444444	0.5	0.20479	4	8	0.0915782	0.513889	0.666667	0.00515484	9	15.1111	0.0879288	0.597222	0.75	0.003113	0.00337512	0.236307	0.0121731	0.0251057	0.238435	0.111111	0.240682	0.140041
78	Other convenience meat products - frozen or not frozen	8902//Non-carcase meat and meat products//Ready meals and convenience meat products//Other convenience meat products, frozen or not frozen//g	2.6343e-12	0.710882	1.27573e-10	0.669519	-779.141	6.81607e-05	9.03838e-06	0.448256	1	20.0556	7.52247e-06	0.222222	0.5	1.19866e-06	4	26.75	2.23316e-05	0.444444	0.666667	8.74522e-05	9	42.6667	2.48148e-06	0.458333	0.75	1.18013e-07	9.16969e-11	0.521909	0	0.178371	3.32751e-07	0.555556	0.000424476	0.404528
79	Pate and delicatessen type sausages	93//Non-carcase meat and meat products//Pate and delicatessen type sausage//g	0.523193	-0.0764679	0.154549	-0.169528	-738.424	-4.42923e-05	3.07755e-05	0.0287397	1	0.0555556	0.813664	0.472222	0.5	0.361974	4	4.25	0.373228	0.638889	0.666667	0.349524	9	8.44444	0.49005	0.708333	0.75	0.244351	0.536985	-0.0500782	0.458403	-0.00137111	0.479807	0.0555556	0.426894	0.0950865
80	Pate	9301//Non-carcase meat and meat products//Pate and delicatessen type sausage//Pate//g	0.389262	0.102997	0.417057	0.0971138	-737.007	0.000118409	0.000145042	0.0094311	1	0.0555556	0.813664	0.5	0.5	0.546853	4	2.75	0.600494	0.611111	0.666667	0.189913	9	9.33333	0.407091	0.666667	0.75	0.0702802	0.394926	0.0688576	0.469317	-0.00152142	0.813885	0	0.00745129	-0.312882
81	Delicatessen type sausages	9302//Non-carcase meat and meat products//Pate and delicatessen type sausage//Delicatessen type sausages//g	0.64486	-0.0552447	0.107988	-0.191017	-739.001	-5.00848e-05	3.07619e-05	0.0364875	1	0.0555556	0.813664	0.472222	0.5	0.361974	4	4.25	0.373228	0.694444	0.666667	0.731042	9	20	0.0179124	0.666667	0.75	0.0702802	0.744649	-0.0266041	0.232485	0.00293663	0.479807	0.0555556	0.0669511	0.21712
82	Takeaway meats	95//Non-carcase meat and meat products//Takeaway meats//g	0.56208	-0.0694578	0.973664	-0.00395995	-736.325	-7.55028e-07	2.27888e-05	1.56812e-05	1	0.0555556	0.813664	0.472222	0.5	0.361974	4	2	0.735759	0.652778	0.666667	0.444883	9	5.77778	0.761937	0.694444	0.75	0.169728	0.693757	-0.0320814	0.594879	-0.00304448	0.813885	-0.0555556	0.291756	0.125957
83	Takeaway burger and bun	9502//Non-carcase meat and meat products//Takeaway meats//Takeaway burger and bun//g	0.579259	-0.0664351	0.705383	-0.0453257	-736.472	-3.27863e-05	8.6368e-05	0.00205442	1	0.0555556	0.813664	0.5	0.5	0.546853	4	2	0.735759	0.638889	0.666667	0.349524	9	7.55556	0.579479	0.75	0.75	0.545144	0.616576	-0.0406886	0.453069	-0.00129764	0.813885	0	0.113487	0.188147
84	Takeaway kebabs	9503//Non-carcase meat and meat products//Takeaway meats//Takeaway kebabs//g	0.466684	0.0871439	0.404287	0.0997873	-737.045	3.80576e-05	4.5357e-05	0.0099575	1	1.38889	0.238593	0.416667	0.5	0.0972526	4	4.5	0.342547	0.625	0.666667	0.263334	9	12.4444	0.189397	0.736111	0.75	0.437108	0.486956	0.056338	0.167172	0.00513088	0.0983192	0.166667	5.59547e-06	0.506656
85	Takeaway sausages and saveloys	9504//Non-carcase meat and meat products//Takeaway meats//Takeaway sausages and saveloys//g	0.976475	-0.0035372	0.568588	0.0683077	-736.661	0.000162936	0.000284435	0.00466594	1	1.38889	0.238593	0.416667	0.5	0.0972526	4	6.5	0.16479	0.597222	0.666667	0.130914	9	18.2222	0.0326812	0.680556	0.75	0.112065	0.774255	-0.0234742	0.0463127	0.0144502	0.238435	-0.166667	0.000312144	-0.412953
86	Takeaway meat based meals	9505//Non-carcase meat and meat products//Takeaway meats//Takeaway meat based meals//g	0.3032	-0.12303	0.409404	-0.0987102	-737.029	-3.17434e-05	3.82487e-05	0.0097437	1	0.5	0.4795	0.444444	0.5	0.20479	4	3.5	0.477878	0.597222	0.666667	0.130914	9	10.6667	0.299251	0.652778	0.75	0.0418433	0.287051	-0.086072	0.406753	-0.000622948	0.479807	-0.111111	0.0421957	-0.240112
87	Fish	100123//Fish//g	0.0478853	-0.234002	0.00943839	-0.303957	-743.304	-3.65129e-05	1.36784e-05	0.09239	1	0.0555556	0.813664	0.5	0.5	0.546853	4	5	0.287297	0.597222	0.666667	0.130914	9	10.6667	0.299251	0.722222	0.75	0.334759	0.0524237	-0.156495	0.143742	0.00616065	0.813885	0	0.674622	0.0503248
88	White fish, fresh, chilled or frozen	102//Fish//White fish, fresh, chilled or frozen//g	3.38361e-06	-0.516657	1.5107e-08	-0.607667	-769.506	-0.000126268	1.97244e-05	0.36926	1	1.38889	0.238593	0.416667	0.5	0.0972526	4	10.25	0.0364206	0.527778	0.666667	0.00999345	9	27.1111	0.00134078	0.569444	0.75	0.000619472	4.55824e-06	-0.369327	4.42884e-05	0.073627	0.238435	-0.166667	0.737042	-0.0402598
89	White fish, fresh or chilled	10201//Fish//White fish, fresh, chilled or frozen//White fish, fresh or chilled//g	0.000479596	-0.401119	4.15924e-06	-0.512592	-758.272	-0.00016269	3.25722e-05	0.26275	1	0.5	0.4795	0.444444	0.5	0.20479	4	8.75	0.0676613	0.513889	0.666667	0.00515484	9	24	0.00430131	0.611111	0.75	0.00644935	0.000678775	-0.273865	0.00312145	0.0365165	0.479807	-0.111111	0.884254	-0.0174609
90	White fish, frozen	10202//Fish//White fish, fresh, chilled or frozen//White fish, frozen//g	3.47367e-06	-0.516143	7.16496e-07	-0.545651	-761.772	-0.000227388	4.174e-05	0.297735	1	6.72222	0.00952189	0.333333	0.5	0.00315491	4	12	0.0173513	0.5	0.666667	0.00252817	9	21.7778	0.00961058	0.611111	0.75	0.00644935	8.6657e-06	-0.358372	6.76743e-05	0.069627	0.00904891	-0.333333	0.123616	-0.183131
91	Herrings and other blue fish, fresh, chilled or frozen	106//Fish//Herrings and other blue fish, fresh, chilled or frozen//g	0.0690054	-0.215544	0.166349	-0.164876	-738.309	-0.000108231	7.73855e-05	0.0271842	1	0.5	0.4795	0.444444	0.5	0.20479	4	6	0.199148	0.708333	0.666667	0.808275	9	7.11111	0.625552	0.708333	0.75	0.244351	0.0809522	-0.140845	0.163747	0.00526725	0.479807	-0.111111	0.276744	-0.129912
92	Herrings and other blue fish, fresh or chilled	10601//Fish//Herrings and other blue fish, fresh, chilled or frozen//Herrings and other blue fish, fresh or chilled//g	0.0231367	-0.267445	0.133914	-0.178342	-738.652	-0.000120561	7.95033e-05	0.031806	1	1.38889	0.238593	0.416667	0.5	0.0972526	4	5	0.287297	0.611111	0.666667	0.189913	9	8	0.534146	0.666667	0.75	0.0702802	0.0250238	-0.180751	0.0611547	0.012341	0.238435	-0.166667	0.190894	-0.155926
93	Salmon, fresh, chilled or frozen	107//Fish//Salmon, fresh, chilled or frozen//g	0.32682	-0.11721	0.0472397	-0.234664	-740.403	-8.34303e-05	4.13074e-05	0.0550674	1	1.38889	0.238593	0.416667	0.5	0.0972526	4	2.75	0.600494	0.597222	0.666667	0.130914	9	21.7778	0.00961058	0.638889	0.75	0.0236436	0.486956	-0.056338	0.266437	0.00205253	0.0983192	0.166667	0.464211	0.0876262
94	Salmon, fresh or chilled	10701//Fish//Salmon, fresh, chilled or frozen//Salmon, fresh or chilled//g	0.432728	-0.0938967	0.062686	-0.22052	-739.914	-8.30175e-05	4.38882e-05	0.0486291	1	1.38889	0.238593	0.416667	0.5	0.0972526	4	3	0.557825	0.583333	0.666667	0.086156	9	18.6667	0.0281811	0.625	0.75	0.0126772	0.589474	-0.0438185	0.250573	0.00244984	0.0983192	0.166667	0.266559	0.132677
95	Blue fish, dried or salted or smoked	10801//Fish//Blue fish, dried or salted or smoked//g	0.0131994	-0.290823	0.00764933	-0.311905	-743.693	-0.000215344	7.84037e-05	0.0972844	1	0.0555556	0.813664	0.472222	0.5	0.361974	4	7.5	0.111709	0.541667	0.666667	0.01843	9	15.1111	0.0879288	0.652778	0.75	0.0418433	0.011962	-0.20266	0.0331721	0.017073	0.813885	-0.0555556	0.79065	-0.0318348
96	White fish, dried or salted or smoked	11401//Fish//White fish, dried, salted or smoked//g	0.765959	-0.0356936	0.908734	0.01375	-736.338	1.75314e-05	0.000152378	0.000189063	1	0.0555556	0.813664	0.472222	0.5	0.361974	4	4.25	0.373228	0.569444	0.666667	0.0540795	9	5.33333	0.804337	0.694444	0.75	0.169728	0.789185	-0.0219092	0.688704	-0.00405895	0.813885	-0.0555556	0.253678	-0.136279
97	Shellfish	117//Fish//Shellfish//g	0.701704	0.0459194	0.595846	-0.0635554	-736.616	-3.62764e-05	6.80838e-05	0.00403929	1	1.38889	0.238593	0.416667	0.5	0.0972526	4	1.25	0.8698	0.638889	0.666667	0.349524	9	10.6667	0.299251	0.75	0.75	0.545144	0.722686	0.0289515	0.699963	-0.00417752	0.0983192	0.166667	0.12673	0.181652
98	Shellfish, fresh or chilled	11702//Fish//Shellfish//Shellfish, fresh or chilled//g	0.096483	-0.197408	0.0838223	-0.205173	-739.421	-0.000148181	8.44857e-05	0.0420959	1	1.38889	0.238593	0.416667	0.5	0.0972526	4	8.75	0.0676613	0.638889	0.666667	0.349524	9	10.6667	0.299251	0.763889	0.75	0.651214	0.0826584	-0.140063	0.0606892	0.012398	0.238435	-0.166667	0.657051	-0.0532189
99	Shellfish, frozen	11703//Fish//Shellfish//Shellfish, frozen//g	0.17018	0.163419	0.177586	0.160667	-738.207	0.00014944	0.000109727	0.025814	1	2.72222	0.0989602	0.388889	0.5	0.0381846	4	4.25	0.373228	0.569444	0.666667	0.0540795	9	10.6667	0.299251	0.652778	0.75	0.0418433	0.160051	0.113459	0.0902755	0.00946171	0.0331827	0.222222	0.158959	0.16776
100	Takeaway fish	118.//Fish//Takeaway fish//g	0.0836969	0.205254	0.0303419	0.255438	-741.183	0.000134745	6.09573e-05	0.0652488	1	0.0555556	0.813664	0.472222	0.5	0.361974	4	9.5	0.0497472	0.513889	0.666667	0.00515484	9	7.55556	0.579479	0.680556	0.75	0.112065	0.125697	0.123631	0.36632	3.25196e-05	0.479807	0.0555556	0.988236	0.0017686
101	Other tinned or bottled fish	120.//Fish//Other tinned or bottled fish//g	0.177536	0.160686	0.280317	0.128958	-737.532	5.77302e-05	5.30598e-05	0.0166301	1	0.5	0.4795	0.444444	0.5	0.20479	4	3.5	0.477878	0.611111	0.666667	0.189913	9	9.77778	0.368773	0.638889	0.75	0.0236436	0.175008	0.109546	0.416444	-0.000768178	0.238435	0.111111	0.000870088	0.383948
102	Fish based ready meals and other fish products	121.//Fish//Ready meals and other fish products - frozen or not frozen//g	0.0265971	0.261335	0.0109387	0.298251	-743.032	8.54334e-05	3.26789e-05	0.0889535	1	0.0555556	0.813664	0.472222	0.5	0.361974	4	5.75	0.218613	0.555556	0.666667	0.0323503	9	20.8889	0.013153	0.694444	0.75	0.169728	0.0231953	0.183099	0.054502	0.0132143	0.813885	-0.0555556	0.741094	-0.0396167
103	Takeaway fish meals and fish products	123//Fish//Takeaway fish meals and fish products//g	0.642933	0.0555663	0.752014	0.037889	-736.428	5.17705e-05	0.000163196	0.00143558	1	2.72222	0.0989602	0.388889	0.5	0.0381846	4	5.25	0.262594	0.708333	0.666667	0.808275	9	11.5556	0.23954	0.736111	0.75	0.437108	0.79668	0.0211268	0.332588	0.000643746	0.0331827	0.222222	0.0509252	0.230979
104	Takeaway fish based meals	12305//Fish//Takeaway fish meals and fish products//Takeaway fish based meals//g	0.511345	0.0786546	0.585386	0.065367	-736.633	9.71127e-05	0.00017719	0.00427284	1	1.38889	0.238593	0.416667	0.5	0.0972526	4	7.5	0.111709	0.708333	0.666667	0.808275	9	9.33333	0.407091	0.75	0.75	0.545144	0.60975	0.041471	0.236676	0.00282113	0.0983192	0.166667	0.054261	0.227828
105	Eggs	129129.//Eggs//no.	0.0125055	0.292977	0.0777363	0.209241	-739.548	0.00142359	0.000795188	0.0437816	1	2.72222	0.0989602	0.388889	0.5	0.0381846	4	7.5	0.111709	0.583333	0.666667	0.086156	9	18.2222	0.0326812	0.666667	0.75	0.0702802	0.00829899	0.212833	0.00709118	0.0295421	0.0331827	0.222222	0.00698783	0.315261
106	Fats	135148//Fats//g	0.000154458	-0.431443	1.01899e-05	-0.494311	-756.496	-4.10806e-05	8.63475e-06	0.244344	1	4.5	0.0338949	0.361111	0.5	0.0122305	4	21	0.000316669	0.458333	0.666667	0.000219273	9	27.5556	0.00113133	0.625	0.75	0.0126772	0.000164913	-0.303599	0.000240435	0.0607205	0.0331827	-0.277778	0.000415713	-0.405106
107	Butter	135.//Fats//Butter//g	0.499637	0.0808412	0.524496	0.0762289	-736.744	1.82608e-05	2.85487e-05	0.00581084	1	0.0555556	0.813664	0.472222	0.5	0.361974	4	3.75	0.440896	0.666667	0.666667	0.544216	9	12.8889	0.167699	0.736111	0.75	0.437108	0.338231	0.0774648	0.0311335	0.0175636	0.813885	-0.0555556	0.503581	-0.0801016
108	Margarine	138//Fats//Margarine//g	0.00279444	0.347354	0.000254483	0.41843	-750.182	7.37336e-05	1.91293e-05	0.175084	1	0.5	0.4795	0.444444	0.5	0.20479	4	6	0.199148	0.583333	0.666667	0.086156	9	13.3333	0.148094	0.694444	0.75	0.169728	0.00297585	0.239437	0.011384	0.0256509	0.238435	0.111111	0.0357706	-0.247894
109	Soft margarine	13801//Fats//Margarine//Soft margarine//g	0.00274353	0.347964	0.000343038	0.410389	-749.603	7.58777e-05	2.01521e-05	0.168419	1	1.38889	0.238593	0.416667	0.5	0.0972526	4	6.5	0.16479	0.597222	0.666667	0.130914	9	17.7778	0.037841	0.652778	0.75	0.0418433	0.00230368	0.245696	0.00543121	0.0318213	0.0983192	0.166667	0.0382928	-0.24471
110	Other margarine	13802//Fats//Margarine//Other margarine//g	0.0616999	0.221333	0.0819416	0.206404	-739.459	0.00027498	0.000155805	0.0426027	1	0.0555556	0.813664	0.472222	0.5	0.361974	4	11.75	0.0193105	0.597222	0.666667	0.130914	9	16.4444	0.0581608	0.694444	0.75	0.169728	0.074411	0.143975	0.0950891	0.00908113	0.813885	-0.0555556	0.646017	-0.0550518
111	Vegetable and salad oil	143//Fats//Vegetable and salad oils//ml	0.00118789	-0.37459	2.18506e-07	-0.566131	-764.145	-3.87467e-05	6.74313e-06	0.320505	1	0.5	0.4795	0.444444	0.5	0.20479	4	8	0.0915782	0.597222	0.666667	0.130914	9	27.5556	0.00113133	0.638889	0.75	0.0236436	0.00131226	-0.258998	0.00153923	0.0425326	0.479807	-0.111111	0.890608	0.0164962
112	Olive Oil	14304//Fats//Vegetable and salad oils//Olive oil//ml	0.00475897	-0.329121	1.38493e-05	-0.487802	-755.89	-0.000121237	2.59319e-05	0.237951	1	1.38889	0.238593	0.416667	0.5	0.0972526	4	12.75	0.0125642	0.5	0.666667	0.00252817	9	15.1111	0.0879288	0.638889	0.75	0.0236436	0.00718234	-0.216745	0.0174568	0.0221758	0.238435	-0.166667	0.745356	-0.0389414
113	Other vegetable and salad oils	14305//Fats//Vegetable and salad oils//Other vegetable and salad oils//ml	0.00122987	-0.373529	1.03564e-06	-0.53901	-761.038	-4.60497e-05	8.60095e-06	0.290532	1	0.0555556	0.813664	0.472222	0.5	0.361974	4	8.25	0.0828379	0.541667	0.666667	0.01843	9	21.3333	0.0112498	0.638889	0.75	0.0236436	0.000964141	-0.266041	0.00115082	0.0449058	0.813885	-0.0555556	0.802451	0.0300019
114	All other fats	148//Fats//All other fats//g	0.122679	-0.183581	0.467205	-0.0870423	-736.872	-1.31584e-05	1.80001e-05	0.00757636	1	4.5	0.0338949	0.361111	0.5	0.0122305	4	12	0.0173513	0.541667	0.666667	0.01843	9	36.8889	2.75473e-05	0.527778	0.75	3.70738e-05	0.0336396	-0.171362	0.00358048	0.0353798	0.0331827	-0.277778	3.16143e-08	-0.596759
115	Reduced fat spreads	14802//Fats//All other fats//Reduced fat spreads//g	0.119249	-0.185253	0.263674	-0.133474	-737.619	-2.81165e-05	2.49524e-05	0.0178152	1	6.72222	0.00952189	0.333333	0.5	0.00315491	4	9.5	0.0497472	0.527778	0.666667	0.00999345	9	41.3333	4.34938e-06	0.527778	0.75	3.70738e-05	0.0305216	-0.174491	0.00148926	0.0427946	0.00904891	-0.333333	5.14655e-09	-0.62287
116	Low fat spreads	14803//Fats//All other fats//Low fat spreads//g	0.0734889	-0.212232	0.195237	-0.154431	-738.062	-7.54075e-05	5.7662e-05	0.0238489	1	4.5	0.0338949	0.361111	0.5	0.0122305	4	6	0.199148	0.541667	0.666667	0.01843	9	14.2222	0.114637	0.625	0.75	0.0126772	0.0361534	-0.169014	0.0116591	0.0254597	0.0331827	-0.277778	0.000200404	-0.424722
117	Suet and dripping	14805//Fats//All other fats//Suet and dripping//g	0.290144	0.126375	0.177685	0.160631	-738.206	0.000352596	0.000258954	0.0258023	1	0.0555556	0.813664	0.5	0.5	0.546853	4	3	0.557825	0.708333	0.666667	0.808275	9	12.4444	0.189397	0.666667	0.75	0.0702802	0.368477	0.07277	0.242556	0.00265932	0.813885	0	0.0788141	-0.208502
118	Imitatation cream	14807//Fats//All other fats//Imitatation cream//g	0.189416	0.156441	0.0400859	0.242552	-740.69	0.000195496	9.34585e-05	0.0588313	1	0.0555556	0.813664	0.5	0.5	0.546853	4	5	0.287297	0.652778	0.666667	0.444883	9	12	0.213309	0.694444	0.75	0.169728	0.181274	0.107981	0.16165	0.00535967	0.813885	0	0.845664	-0.0233456
119	Sugar and preserves	150154//Sugar and preserves//g	0.000990383	-0.380089	0.0042338	-0.333218	-744.798	-2.60633e-05	8.81441e-06	0.111034	1	12.5	0.000406952	0.277778	0.5	0.000103858	4	21.75	0.00022474	0.416667	0.666667	1.1856e-05	9	24.8889	0.00309658	0.569444	0.75	0.000619472	0.000380038	-0.286385	2.81716e-05	0.0776498	0.000336547	-0.444444	6.83458e-15	-0.762846
120	Sugar	150.//Sugar and preserves//Sugar//g	9.15556e-05	-0.44453	0.000664549	-0.391831	-748.325	-3.49127e-05	9.79807e-06	0.153531	1	16.0556	6.15109e-05	0.25	0.5	1.28436e-05	4	20	0.000499399	0.430556	0.666667	3.3076e-05	9	35.1111	5.69534e-05	0.527778	0.75	3.70738e-05	4.53104e-05	-0.328638	0	0.108978	4.45288e-05	-0.5	7.18301e-15	-0.762461
121	Jams, jellies and fruit curds	151.//Sugar and preserves//Jams and fruit curds//g	0.509269	0.0790405	0.380095	0.104992	-737.122	6.03152e-05	6.82835e-05	0.0110232	1	0.0555556	0.813664	0.472222	0.5	0.361974	4	1.5	0.826641	0.666667	0.666667	0.544216	9	3.11111	0.959726	0.708333	0.75	0.244351	0.493069	0.0555556	0.628743	-0.00341828	0.479807	0.0555556	0.156301	-0.168821
122	Marmalade	152.//Sugar and preserves//Marmalade//g	0.837484	0.0245997	0.78313	0.0330065	-736.403	2.3272e-05	8.42266e-05	0.00108943	1	0.0555556	0.813664	0.472222	0.5	0.361974	4	6.5	0.16479	0.611111	0.666667	0.189913	9	10.6667	0.299251	0.708333	0.75	0.244351	0.996121	0.000782473	0.436195	-0.00105807	0.479807	0.0555556	6.8835e-06	-0.502444
123	Syrup and treacle	153.//Sugar and preserves//Syrup, treacle//g	0.548727	0.0718374	0.496078	0.081511	-736.804	8.79573e-05	0.000128546	0.00664404	1	0.5	0.4795	0.444444	0.5	0.20479	4	7.25	0.123252	0.722222	0.666667	0.870656	9	8	0.534146	0.736111	0.75	0.437108	0.623436	0.0399061	0.58728	-0.00295886	0.238435	0.111111	0.219033	-0.146633
124	Honey	154.//Sugar and preserves//Honey//g	0.85281	-0.0222522	0.346676	-0.112521	-737.242	-7.54902e-05	7.96784e-05	0.012661	1	0.0555556	0.813664	0.472222	0.5	0.361974	4	3.75	0.440896	0.625	0.666667	0.263334	9	12.4444	0.189397	0.652778	0.75	0.0418433	0.872549	-0.013302	0.357174	0.000194475	0.479807	0.0555556	0.46109	0.0882372
125	ALL VEGETABLES (INCLUDING POTATOES)	cat730//Fresh and processed vegetables, including potatoes//Sugar and preserves//Honey//g	0.34809	0.112194	0.233573	0.142159	-737.794	1.76618e-06	1.46987e-06	0.0202091	1	1.38889	0.238593	0.416667	0.5	0.0972526	4	7.25	0.123252	0.555556	0.666667	0.0323503	9	27.5556	0.00113133	0.541667	0.75	9.98991e-05	0.300461	0.0837246	0.572035	-0.00278554	0.0983192	0.166667	1.9356e-05	-0.480545
126	Fresh and processed potatoes	cat701//Fresh and processed potatoes//Sugar and preserves//Honey//g	0.65414	0.0537012	0.0712267	0.213883	-739.696	3.6383e-06	1.98612e-06	0.0457457	1	2.72222	0.0989602	0.388889	0.5	0.0381846	4	6	0.199148	0.708333	0.666667	0.808275	9	16	0.0668816	0.680556	0.75	0.112065	0.957354	0.00469484	0.0888322	0.00958122	0.0983192	-0.222222	0.000261761	-0.41768
127	Potatoes	155.//Fresh and processed potatoes//Sugar and preserves//Fresh potatoes//g	0.682095	-0.0491028	0.737579	0.0401745	-736.441	9.0834e-07	2.70021e-06	0.00161399	1	1.38889	0.238593	0.416667	0.5	0.0972526	4	5.25	0.262594	0.625	0.666667	0.263334	9	21.7778	0.00961058	0.638889	0.75	0.0236436	0.353149	-0.0751174	0.0572363	0.0128461	0.238435	-0.166667	1.35885e-06	-0.534021
128	Fresh new potatoes	15505//Fresh and processed potatoes//Sugar and preserves//Fresh potatoes//Fresh new potatoes (f)//g	0.429885	0.0944755	0.435282	0.0933787	-736.955	1.34372e-05	1.71242e-05	0.00871959	1	0.0555556	0.813664	0.472222	0.5	0.361974	4	1.25	0.8698	0.611111	0.666667	0.189913	9	6.66667	0.671779	0.680556	0.75	0.112065	0.486956	0.056338	0.551541	-0.00254918	0.813885	-0.0555556	0.0430839	-0.239115
129	Fresh baking potatoes	15506//Fresh and processed potatoes//Sugar and preserves//Fresh potatoes//Fresh baking potatoes (f)//g	0.00419262	0.333558	0.000236385	0.420386	-750.326	4.32938e-05	1.11687e-05	0.176725	1	1.38889	0.238593	0.416667	0.5	0.0972526	4	4.25	0.373228	0.555556	0.666667	0.0323503	9	14.6667	0.100508	0.652778	0.75	0.0418433	0.00394258	0.232394	0.0117463	0.0253996	0.0983192	0.166667	0.132925	-0.17879
130	Fresh potatoes not specified elsewhere	15504//Fresh and processed potatoes//Sugar and preserves//Fresh potatoes//Other fresh potatoes (f)//g	0.288415	-0.126825	0.547085	-0.072132	-736.7	-1.76133e-06	2.91092e-06	0.00520303	1	2.72222	0.0989602	0.388889	0.5	0.0381846	4	6.75	0.149704	0.541667	0.666667	0.01843	9	22.2222	0.00820075	0.708333	0.75	0.244351	0.138159	-0.119718	0.0115341	0.0255466	0.0983192	-0.222222	0.000109015	-0.440221
131	TOTAL PROCESSED POTATOES (EXC FRESH)	cat710//Processed potatoes//Sugar and preserves//Fresh potatoes//g	0.00718505	0.314232	0.00020024	0.424743	-750.649	1.67097e-05	4.25689e-06	0.180407	1	0.0555556	0.813664	0.472222	0.5	0.361974	4	8	0.0915782	0.597222	0.666667	0.130914	9	16.4444	0.0581608	0.611111	0.75	0.00644935	0.00638821	0.219875	0.0179637	0.0219415	0.479807	0.0555556	0.428467	0.0947649
132	Chips (including takeaway chips)	197//Processed potatoes//Sugar and preserves//Chips and takeaway chips//g	0.0352782	0.248537	0.0140267	0.288378	-742.576	1.59681e-05	6.33708e-06	0.0831621	1	0.0555556	0.813664	0.472222	0.5	0.361974	4	8.75	0.0676613	0.555556	0.666667	0.0323503	9	10.6667	0.299251	0.625	0.75	0.0126772	0.0269758	0.178404	0.0485206	0.0140867	0.479807	0.0555556	0.447751	0.090874
133	Chips - frozen or not frozen	19702//Processed potatoes//Sugar and preserves//Chips and takeaway chips//Chips - frozen or not frozen//g	0.0520629	0.229886	0.00645292	0.318187	-744.01	2.33838e-05	8.3273e-06	0.101243	1	0.0555556	0.813664	0.5	0.5	0.546853	4	1.5	0.826641	0.666667	0.666667	0.544216	9	13.3333	0.148094	0.652778	0.75	0.0418433	0.0501031	0.158059	0.122003	0.00732056	0.813885	0	0.769033	-0.0352113
134	Takeaway chips	19703//Processed potatoes//Sugar and preserves//Chips and takeaway chips//Takeaway chips//g	0.375858	0.105923	0.226013	0.14446	-737.843	2.37583e-05	1.94509e-05	0.0208687	1	0.0555556	0.813664	0.472222	0.5	0.361974	4	10.5	0.032797	0.541667	0.666667	0.01843	9	8	0.534146	0.708333	0.75	0.244351	0.328514	0.0790297	0.272511	0.0019123	0.813885	-0.0555556	0.140674	0.175349
135	Canned potato	199.//Processed potatoes//Sugar and preserves//Canned potatoes//g	0.660161	0.0527044	0.42777	0.0949072	-736.976	4.96878e-05	6.22926e-05	0.00900738	1	0.0555556	0.813664	0.5	0.5	0.546853	4	1.25	0.8698	0.638889	0.666667	0.349524	9	7.11111	0.625552	0.736111	0.75	0.437108	0.623436	0.0399061	0.872634	-0.00607131	0.813885	0	0.600971	0.0626728
136	Crisps and potato snacks	200.//Processed potatoes//Sugar and preserves//Crisps and potato snacks//g	1.259e-05	0.489839	5.82645e-09	0.621159	-771.424	0.00012438	1.8756e-05	0.385838	1	9.38889	0.00218304	0.305556	0.5	0.000646792	4	10.5	0.032797	0.583333	0.666667	0.086156	9	16.8889	0.0504847	0.652778	0.75	0.0418433	7.22564e-06	0.361502	4.29423e-05	0.073834	0.000336547	0.388889	0.550703	-0.0714837
137	Other potato products	201.//Processed potatoes//Sugar and preserves//Other potato products, frozen or not frozen//g	0.00278365	0.347482	0.000634312	0.393174	-748.415	6.48004e-05	1.81125e-05	0.154585	1	2.72222	0.0989602	0.388889	0.5	0.0381846	4	8	0.0915782	0.569444	0.666667	0.0540795	9	8	0.534146	0.666667	0.75	0.0702802	0.00270521	0.241784	0.00963917	0.027006	0.0331827	0.222222	0.203599	0.151617
138	ALL FRUIT AND VEGETABLES (EXC FRESH AND PROCESSED POTATOES)	cat811//Fresh and processed fruit and vegetables, excluding potatoes//Sugar and preserves//Other potato products, frozen or not frozen//g	0.216489	-0.147437	0.12031	-0.184732	-738.824	-1.20446e-06	7.6588e-07	0.034126	1	0.0555556	0.813664	0.5	0.5	0.546853	4	6.5	0.16479	0.597222	0.666667	0.130914	9	10.6667	0.299251	0.722222	0.75	0.334759	0.229857	-0.0970266	0.243323	0.00263838	0.813885	0	0.000943611	-0.381536
139	TOTAL OTHER VEGETABLES (EXC FRESH & PROCESSED POTATOES)	cat720//Fresh and processed vegetables, excluding potatoes//Sugar and preserves//Other potato products, frozen or not frozen//g	0.751661	0.0379446	0.891916	-0.0162978	-736.343	-2.34824e-07	1.72189e-06	0.00026562	1	0.0555556	0.813664	0.472222	0.5	0.361974	4	5.25	0.262594	0.625	0.666667	0.263334	9	15.5556	0.0767631	0.680556	0.75	0.112065	0.644212	0.0375587	0.173107	0.00490125	0.479807	0.0555556	0.0166653	-0.281336
140	Fresh green vegetables	162171//Fresh and processed vegetables, excluding potatoes//Fresh green vegetables//g	0.859545	0.0212232	0.74479	0.039031	-736.434	1.95736e-06	5.98936e-06	0.00152342	1	0.0555556	0.813664	0.472222	0.5	0.361974	4	2.75	0.600494	0.611111	0.666667	0.189913	9	4.88889	0.843884	0.708333	0.75	0.244351	0.887889	0.0117371	0.901211	-0.00644518	0.479807	0.0555556	5.25798e-06	-0.50791
141	Cabbages, fresh	162.//Fresh and processed vegetables, excluding potatoes//Fresh green vegetables//Fresh cabbages//g	0.868401	0.0198727	0.628451	0.057996	-736.567	1.40531e-05	2.89131e-05	0.00336354	1	1.38889	0.238593	0.416667	0.5	0.0972526	4	3.75	0.440896	0.625	0.666667	0.263334	9	11.1111	0.26817	0.666667	0.75	0.0702802	0.895575	0.0109546	0.559044	-0.00263588	0.238435	-0.166667	0.00987849	-0.302206
142	Brussels sprouts, fresh	163.//Fresh and processed vegetables, excluding potatoes//Fresh green vegetables//Fresh brussels sprouts//g	0.688806	0.0480095	0.559133	0.0699806	-736.678	2.87752e-05	4.90259e-05	0.00489729	1	0.0555556	0.813664	0.472222	0.5	0.361974	4	2.75	0.600494	0.597222	0.666667	0.130914	9	15.1111	0.0879288	0.652778	0.75	0.0418433	0.752017	0.0258216	0.778034	-0.00499923	0.813885	-0.0555556	6.82107e-05	-0.451669
143	Cauliflowers, fresh	164.//Fresh and processed vegetables, excluding potatoes//Fresh green vegetables//Fresh cauliflower//g	0.591091	0.0643771	0.23538	0.141616	-737.783	2.11658e-05	1.76837e-05	0.0200552	1	0.0555556	0.813664	0.472222	0.5	0.361974	4	6	0.199148	0.625	0.666667	0.263334	9	7.55556	0.579479	0.736111	0.75	0.437108	0.623436	0.0399061	0.426353	-0.000916053	0.479807	0.0555556	1.15489e-05	-0.491671
144	Leafy salads, fresh	167//Fresh and processed vegetables, excluding potatoes//Fresh green vegetables//Leafy salads fresh//g	0.892728	0.0161747	0.957004	0.0064669	-736.327	1.48879e-06	2.75156e-05	4.18208e-05	1	0.0555556	0.813664	0.472222	0.5	0.361974	4	1.25	0.8698	0.611111	0.666667	0.189913	9	11.1111	0.26817	0.722222	0.75	0.334759	0.895575	0.0109546	0.974231	-0.00780507	0.813885	-0.0555556	0.00089885	-0.382983
145	Lettuce and leafy salads	16701//Fresh and processed vegetables, excluding potatoes//Fresh green vegetables//Leafy salads fresh//Lettuce and leafy salads//g	0.990161	-0.00147919	0.939516	0.00910145	-736.33	2.50747e-06	3.29274e-05	8.28364e-05	1	0.0555556	0.813664	0.472222	0.5	0.361974	4	0.5	0.973501	0.652778	0.666667	0.444883	9	12	0.213309	0.736111	0.75	0.437108	0.972854	0.00312989	0.76967	-0.00491018	0.479807	0.0555556	1.22892e-05	-0.490353
146	Prepared lettuce salads	16702//Fresh and processed vegetables, excluding potatoes//Fresh green vegetables//Leafy salads fresh//Prepared lettuce salads//g	0.713484	0.0440221	0.981397	-0.00279695	-736.325	-1.58183e-06	6.75964e-05	7.82292e-06	1	0.5	0.4795	0.444444	0.5	0.20479	4	7.5	0.111709	0.625	0.666667	0.263334	9	6.22222	0.717488	0.736111	0.75	0.437108	0.6512	0.0367762	0.900562	-0.00643617	0.479807	-0.111111	0.539615	-0.0734774
147	Peas, fresh	168.//Fresh and processed vegetables, excluding potatoes//Fresh green vegetables//Fresh peas//g	0.761253	-0.0364332	0.905339	-0.0142638	-736.339	-1.3122e-05	0.000109944	0.000203455	1	0.5	0.4795	0.444444	0.5	0.20479	4	2	0.735759	0.597222	0.666667	0.130914	9	4.44444	0.879806	0.680556	0.75	0.112065	0.737304	-0.0273865	0.986397	-0.00824362	0.479807	-0.111111	0.675211	-0.0502283
148	Beans, fresh	169.//Fresh and processed vegetables, excluding potatoes//Fresh green vegetables//Fresh beans//g	0.22637	-0.14435	0.192396	-0.155406	-738.085	-2.71977e-05	2.06636e-05	0.0241511	1	0.0555556	0.813664	0.472222	0.5	0.361974	4	3.75	0.440896	0.666667	0.666667	0.544216	9	5.33333	0.804337	0.736111	0.75	0.437108	0.249274	-0.0931142	0.439158	-0.00110045	0.813885	-0.0555556	6.36223e-06	-0.504052
149	Other fresh green vegetables	171.//Fresh and processed vegetables, excluding potatoes//Fresh green vegetables//Other fresh green vegetables//g	0.1673	0.164512	0.37178	0.106826	-737.151	3.84706e-05	4.27967e-05	0.0114118	1	6.72222	0.00952189	0.333333	0.5	0.00315491	4	6	0.199148	0.583333	0.666667	0.086156	9	19.5556	0.0208623	0.694444	0.75	0.169728	0.114129	0.127543	0.00542189	0.0318357	0.00196799	0.333333	0.00158914	0.365586
150	Other fresh vegetables	172183//Fresh and processed vegetables, excluding potatoes//Other fresh vegetables//g	0.701107	-0.0460158	0.388374	-0.103189	-737.095	-2.34461e-06	2.70124e-06	0.010648	1	0.0555556	0.813664	0.472222	0.5	0.361974	4	11	0.026564	0.527778	0.666667	0.00999345	9	10.2222	0.332797	0.708333	0.75	0.244351	0.744649	-0.0266041	0.338386	0.000535538	0.479807	0.0555556	0.203599	-0.151617
151	Carrots, fresh	172.//Fresh and processed vegetables, excluding potatoes//Other fresh vegetables//Fresh carrots//g	0.0321009	0.252878	0.00873418	0.306914	-743.447	3.62824e-05	1.34477e-05	0.0941961	1	0.5	0.4795	0.444444	0.5	0.20479	4	3.75	0.440896	0.583333	0.666667	0.086156	9	17.7778	0.037841	0.611111	0.75	0.00644935	0.0336396	0.171362	0.0313234	0.0175161	0.238435	0.111111	0.0311406	-0.254261
152	Turnips and swedes, fresh	173.//Fresh and processed vegetables, excluding potatoes//Other fresh vegetables//Fresh turnips and swede//g	0.0478538	0.234034	0.0524559	0.229513	-740.221	4.34256e-05	2.20109e-05	0.0526762	1	0.0555556	0.813664	0.5	0.5	0.546853	4	3.5	0.477878	0.611111	0.666667	0.189913	9	16.4444	0.0581608	0.666667	0.75	0.0702802	0.058621	0.152582	0.105037	0.00838585	0.813885	0	0.0182702	0.27751
153	Other root vegetables, fresh	174.//Fresh and processed vegetables, excluding potatoes//Other fresh vegetables//Other fresh root vegetables//g	0.170435	0.163322	0.188683	0.156697	-738.114	1.9102e-05	1.43903e-05	0.024554	1	2.72222	0.0989602	0.388889	0.5	0.0381846	4	1.5	0.826641	0.625	0.666667	0.263334	9	12.4444	0.189397	0.736111	0.75	0.437108	0.135594	0.120501	0.0417023	0.0152532	0.0331827	0.222222	0.909073	0.0136986
154	Onions, leeks and shallots, fresh	175.//Fresh and processed vegetables, excluding potatoes//Other fresh vegetables//Fresh onions, leeks and shallots//g	0.00281885	-0.347064	2.80449e-05	-0.472311	-754.498	-3.95074e-05	8.81231e-06	0.223078	1	0.0555556	0.813664	0.5	0.5	0.546853	4	6.5	0.16479	0.527778	0.666667	0.00999345	9	31.1111	0.000283315	0.625	0.75	0.0126772	0.00253749	-0.243349	0.00792813	0.0285976	0.813885	0	0.171119	-0.163065
155	Cucumbers, fresh	176.//Fresh and processed vegetables, excluding potatoes//Other fresh vegetables//Fresh cucumbers//g	0.720304	0.0429288	0.763743	0.0360417	-736.418	5.23225e-06	1.73401e-05	0.001299	1	0.0555556	0.813664	0.472222	0.5	0.361974	4	3.5	0.477878	0.680556	0.666667	0.641521	9	13.3333	0.148094	0.694444	0.75	0.169728	0.789185	0.0219092	0.302834	0.00123689	0.479807	0.0555556	0.414743	-0.0975947
156	Mushrooms, fresh	177.//Fresh and processed vegetables, excluding potatoes//Other fresh vegetables//Fresh mushrooms//g	0.00777951	0.311274	0.00069502	0.390533	-748.239	0.000111281	3.1353e-05	0.152516	1	0.5	0.4795	0.444444	0.5	0.20479	4	3.5	0.477878	0.597222	0.666667	0.130914	9	13.3333	0.148094	0.666667	0.75	0.0702802	0.00904127	0.210485	0.0188137	0.0215701	0.238435	0.111111	0.007092	-0.314715
157	Tomatoes, fresh	178.//Fresh and processed vegetables, excluding potatoes//Other fresh vegetables//Fresh tomatoes//g	0.0135099	-0.28989	0.00718936	-0.31421	-743.809	-3.63035e-05	1.31101e-05	0.0987281	1	0.0555556	0.813664	0.472222	0.5	0.361974	4	12.5	0.0139958	0.513889	0.666667	0.00515484	9	16.4444	0.0581608	0.652778	0.75	0.0418433	0.0165482	-0.193271	0.0228312	0.0200219	0.813885	-0.0555556	0.0144453	-0.287189
158	Miscellaneous fresh vegetables	183//Fresh and processed vegetables, excluding potatoes//Other fresh vegetables//Miscellaneous fresh vegtables//g	0.538015	-0.0737668	0.154841	-0.16941	-738.421	-9.93435e-06	6.90762e-06	0.0286997	1	0.5	0.4795	0.444444	0.5	0.20479	4	2.75	0.600494	0.611111	0.666667	0.189913	9	20	0.0179124	0.666667	0.75	0.0702802	0.70095	-0.0312989	0.122092	0.00731506	0.238435	0.111111	0.76555	0.0357579
159	Fresh vegetable stewpack, stirfry pack etc.	18301//Fresh and processed vegetables, excluding potatoes//Other fresh vegetables//Miscellaneous fresh vegtables//Fresh vegetable stewpack, stirfry pack etc.//g	0.00796879	-0.310374	0.0104475	-0.30004	-743.117	-8.03541e-05	3.05348e-05	0.0900239	1	4.5	0.0338949	0.361111	0.5	0.0122305	4	11	0.026564	0.555556	0.666667	0.0323503	9	12	0.213309	0.638889	0.75	0.0236436	0.00739423	-0.215962	0.0103323	0.0264391	0.0331827	-0.277778	0.555565	0.0706155
160	Fresh stem vegetables	18302//Fresh and processed vegetables, excluding potatoes//Other fresh vegetables//Miscellaneous fresh vegtables//Fresh stem vegetables//g	0.45212	0.0900058	0.755402	0.0373545	-736.425	8.31142e-06	2.65754e-05	0.00139536	1	2.72222	0.0989602	0.388889	0.5	0.0381846	4	3.75	0.440896	0.583333	0.666667	0.086156	9	8.88889	0.447593	0.666667	0.75	0.0702802	0.411333	0.0665102	0.0955471	0.00904639	0.0331827	0.222222	0.210569	-0.149334
161	Fresh marrow, courgettes, aubergine, pumpkin and other vegetables	18303//Fresh and processed vegetables, excluding potatoes//Other fresh vegetables//Miscellaneous fresh vegtables//Fresh marrow, courgettes, aubergine, pumpkin and other vegetables//g	0.881079	-0.0179433	0.314035	-0.120325	-737.374	-1.01825e-05	1.00411e-05	0.0144782	1	1.38889	0.238593	0.416667	0.5	0.0972526	4	2	0.735759	0.680556	0.666667	0.641521	9	17.3333	0.0437448	0.708333	0.75	0.244351	0.980608	-0.00234742	0.078446	0.0104818	0.0983192	0.166667	0.495879	0.0815487
162	Fresh herbs	18304//Fresh and processed vegetables, excluding potatoes//Other fresh vegetables//Miscellaneous fresh vegtables//Fresh herbs//g	0.782395	-0.0331211	0.00747056	-0.312786	-743.737	-0.000190117	6.9003e-05	0.0978349	1	0.5	0.4795	0.444444	0.5	0.20479	4	9.5	0.0497472	0.569444	0.666667	0.0540795	9	33.7778	9.76969e-05	0.569444	0.75	0.000619472	0.918688	0.0086072	0.0561085	0.0129975	0.238435	0.111111	0.0781556	0.208952
163	PROCESSED VEGETABLES EXCLUDING PROCESSED POTATOES	cat702//Processed vegetables excluding processed potatoes//Other fresh vegetables//Miscellaneous fresh vegtables//g	0.293373	0.125539	0.279235	0.129246	-737.537	6.3466e-06	5.81993e-06	0.0167045	1	2.72222	0.0989602	0.388889	0.5	0.0381846	4	5.75	0.218613	0.597222	0.666667	0.130914	9	10.6667	0.299251	0.652778	0.75	0.0418433	0.257353	0.0915493	0.219343	0.00331886	0.0331827	0.222222	0.181077	-0.159399
164	Tomatoes, canned or bottled	184.//Processed vegetables excluding processed potatoes//Other fresh vegetables//Tomatoes, canned or bottled//g	0.219441	0.146505	0.815266	-0.0280195	-736.381	-2.37391e-06	1.01224e-05	0.000785095	1	1.38889	0.238593	0.416667	0.5	0.0972526	4	2.75	0.600494	0.597222	0.666667	0.130914	9	12.8889	0.167699	0.75	0.75	0.545144	0.204518	0.102504	0.0629606	0.012124	0.0983192	0.166667	0.314933	0.120104
165	Peas, canned	185.//Processed vegetables excluding processed potatoes//Other fresh vegetables//Peas, canned//g	0.208688	0.149945	0.234466	0.14189	-737.789	2.34698e-05	1.95701e-05	0.0201328	1	0.5	0.4795	0.444444	0.5	0.20479	4	1.25	0.8698	0.638889	0.666667	0.349524	9	10.6667	0.299251	0.736111	0.75	0.437108	0.165913	0.111894	0.122535	0.00728783	0.238435	0.111111	0.0854438	0.204129
166	Beans, cannes	188//Processed vegetables excluding processed potatoes//Other fresh vegetables//Beans canned//g	0.194156	0.154801	0.00970046	0.302906	-743.253	3.28592e-05	1.23567e-05	0.0917521	1	0.0555556	0.813664	0.5	0.5	0.546853	4	3.75	0.440896	0.625	0.666667	0.263334	9	13.3333	0.148094	0.680556	0.75	0.112065	0.295945	0.084507	0.25719	0.00228324	0.813885	0	0.00429451	-0.332722
167	Baked beans in sauce	18802//Processed vegetables excluding processed potatoes//Other fresh vegetables//Beans canned//Baked beans in sauce//g	0.652977	0.0538941	0.0149788	0.285715	-742.456	2.67008e-05	1.07041e-05	0.0816332	1	0.0555556	0.813664	0.472222	0.5	0.361974	4	11	0.026564	0.555556	0.666667	0.0323503	9	19.5556	0.0208623	0.680556	0.75	0.112065	0.972854	-0.00312989	0.137394	0.00648978	0.813885	-0.0555556	0.000725491	-0.389285
168	Other canned beans and pulses	18803//Processed vegetables excluding processed potatoes//Other fresh vegetables//Beans canned//Other canned beans and pulses//g	0.798927	0.0305486	0.561548	-0.069552	-736.673	-1.82508e-05	3.12875e-05	0.00483749	1	0.0555556	0.813664	0.472222	0.5	0.361974	4	7.5	0.111709	0.708333	0.666667	0.808275	9	11.1111	0.26817	0.75	0.75	0.545144	0.759408	0.0250391	0.135684	0.0065804	0.479807	0.0555556	0.119315	0.185221
169	Other canned vegetales (excluding potatoes, tomatoes and pulses)	191.//Processed vegetables excluding processed potatoes//Other fresh vegetables//Other canned vegetables//g	0.691181	-0.0476236	0.329692	-0.116521	-737.309	-4.88776e-05	4.97954e-05	0.0135771	1	0.0555556	0.813664	0.472222	0.5	0.361974	4	5.75	0.218613	0.597222	0.666667	0.130914	9	5.33333	0.804337	0.708333	0.75	0.244351	0.774255	-0.0234742	0.604397	-0.00315069	0.479807	0.0555556	0.435583	0.0933179
170	Dried pulses, excluding air-dried	192.//Processed vegetables excluding processed potatoes//Other fresh vegetables//Dried pulses other than air-dried//g	0.038424	-0.244549	0.00239467	-0.352447	-745.874	-7.91503e-05	2.51193e-05	0.124219	1	0.5	0.4795	0.444444	0.5	0.20479	4	13.25	0.0101167	0.611111	0.666667	0.189913	9	24.4444	0.00365129	0.694444	0.75	0.169728	0.0668487	-0.147887	0.0186602	0.0216358	0.479807	-0.111111	0.201088	0.152454
171	Vegetable juices and purees	196//Processed vegetables excluding processed potatoes//Other fresh vegetables//Vegetable juices and purees//ml	0.214671	-0.148016	0.193049	-0.155181	-738.079	-6.97951e-05	5.31059e-05	0.0240812	1	1.38889	0.238593	0.416667	0.5	0.0972526	4	12.5	0.0139958	0.680556	0.666667	0.641521	9	19.1111	0.0242645	0.625	0.75	0.0126772	0.175008	-0.109546	0.0355434	0.0165221	0.238435	-0.166667	0.504957	0.0798444
172	Tomato puree and vegetable purees	19602//Processed vegetables excluding processed potatoes//Other fresh vegetables//Vegetable juices and purees//Tomato puree and vegetable purees//ml	0.801414	0.0301627	0.738886	-0.039967	-736.439	-4.2104e-05	0.000125813	0.00159736	1	0.0555556	0.813664	0.472222	0.5	0.361974	4	10.5	0.032797	0.583333	0.666667	0.086156	9	23.5556	0.00506213	0.680556	0.75	0.112065	0.78171	0.0226917	0.147246	0.0060037	0.813885	-0.0555556	0.801207	0.0301949
173	Peas, frozen	203.//Processed vegetables excluding processed potatoes//Other fresh vegetables//Peas, frozen//g	0.962154	-0.00569168	0.992993	0.00105346	-736.324	1.8992e-07	2.15478e-05	1.10977e-06	1	0.5	0.4795	0.444444	0.5	0.20479	4	5.75	0.218613	0.555556	0.666667	0.0323503	9	9.77778	0.368773	0.638889	0.75	0.0236436	0.988364	-0.00156495	0.731989	-0.00451373	0.238435	0.111111	2.98127e-07	-0.560904
174	Vegetable based ready meals and other vegetable products (including takeaways)	206//Processed vegetables excluding processed potatoes//Other fresh vegetables//Ready meals and other vegetable products (inc takeaways)//g	0.000774172	0.387388	0.00210222	0.35668	-746.122	4.66775e-05	1.46128e-05	0.127221	1	2.72222	0.0989602	0.388889	0.5	0.0381846	4	12	0.0173513	0.541667	0.666667	0.01843	9	24.4444	0.00365129	0.666667	0.75	0.0702802	0.00103314	0.264476	0.000612381	0.0508451	0.0331827	0.222222	0.0107156	0.299055
175	Ready meals and other vegetable products - frozen or not frozen	20601//Processed vegetables excluding processed potatoes//Other fresh vegetables//Ready meals and other vegetable products (inc takeaways)//Ready meals and other vegetable products, frozen or not frozen//g	0.00054425	0.39755	0.000434242	0.403895	-749.147	5.47385e-05	1.48185e-05	0.163131	1	4.5	0.0338949	0.361111	0.5	0.0122305	4	14	0.00729506	0.527778	0.666667	0.00999345	9	23.5556	0.00506213	0.652778	0.75	0.0418433	0.000964141	0.266041	0.000823049	0.0478679	0.00904891	0.277778	0.0256466	0.262943
176	All vegetable takeaway products	20604//Processed vegetables excluding processed potatoes//Other fresh vegetables//Ready meals and other vegetable products (inc takeaways)//All vegetable takeaway products//g	0.339672	-0.114155	0.200678	-0.152591	-738.021	-9.14282e-05	7.07762e-05	0.0232839	1	0.0555556	0.813664	0.472222	0.5	0.361974	4	3.75	0.440896	0.625	0.666667	0.263334	9	7.11111	0.625552	0.680556	0.75	0.112065	0.394926	-0.0688576	0.382506	-0.000237215	0.813885	-0.0555556	0.106499	0.191813
177	Other vegetables and vegetable produts, frozen	208.//Processed vegetables excluding processed potatoes//Other fresh vegetables//Other frozen vegetables//g	0.0962065	-0.197569	0.134418	-0.178115	-738.646	-3.20896e-05	2.11892e-05	0.031725	1	1.38889	0.238593	0.416667	0.5	0.0972526	4	5.75	0.218613	0.611111	0.666667	0.189913	9	7.55556	0.579479	0.736111	0.75	0.437108	0.0776255	-0.14241	0.0969942	0.0089369	0.238435	-0.166667	0.0818324	-0.206476
178	TOTAL FRUIT (FRESH & PROCESSED)	cat810//Fresh and processed fruit//Other fresh vegetables//Other frozen vegetables//g	0.0333184	-0.251174	0.0122893	-0.293669	-742.818	-3.17043e-06	1.23346e-06	0.0862417	1	1.38889	0.238593	0.416667	0.5	0.0972526	4	9	0.0610995	0.625	0.666667	0.263334	9	9.77778	0.368773	0.736111	0.75	0.437108	0.0397529	-0.165884	0.0745091	0.0108609	0.238435	-0.166667	0.00029129	-0.414818
179	Fresh fruit	210231//Fresh and processed fruit//Fresh fruit//g	0.586086	-0.0652454	0.491413	-0.082393	-736.815	-1.28471e-06	1.85732e-06	0.0067886	1	0.0555556	0.813664	0.5	0.5	0.546853	4	3.5	0.477878	0.638889	0.666667	0.349524	9	7.11111	0.625552	0.708333	0.75	0.244351	0.644212	-0.0375587	0.34345	0.000441052	0.813885	0	0.0805758	-0.207312
180	Oranges, fresh	210.//Fresh and processed fruit//Fresh fruit//Fresh oranges//g	0.00385628	-0.336453	0.00040501	-0.405829	-749.281	-6.11001e-05	1.64465e-05	0.164697	1	1.38889	0.238593	0.416667	0.5	0.0972526	4	11	0.026564	0.555556	0.666667	0.0323503	9	22.2222	0.00820075	0.569444	0.75	0.000619472	0.00307141	-0.238654	0.00534557	0.0319539	0.238435	-0.166667	0.0666204	-0.217377
181	Other citrus fruit, fresh	214.//Fresh and processed fruit//Fresh fruit//Other fresh citrus fruits//g	0.813881	0.0282333	0.811282	-0.028635	-736.383	-2.93313e-06	1.22379e-05	0.000819963	1	1.38889	0.238593	0.416667	0.5	0.0972526	4	4.25	0.373228	0.694444	0.666667	0.731042	9	11.5556	0.23954	0.736111	0.75	0.437108	0.737304	0.0273865	0.142063	0.00624549	0.0983192	0.166667	0.853441	0.0221558
182	Apples, fresh	217.//Fresh and processed fruit//Fresh fruit//Fresh apples//g	0.0247794	-0.264454	0.0132517	-0.290664	-742.68	-1.65338e-05	6.50525e-06	0.0844856	1	0.5	0.4795	0.444444	0.5	0.20479	4	8.75	0.0676613	0.555556	0.666667	0.0323503	9	13.3333	0.148094	0.652778	0.75	0.0418433	0.0231953	-0.183099	0.0307724	0.0176549	0.479807	-0.111111	1.32158e-06	-0.534536
183	Pears, fresh	218.//Fresh and processed fruit//Fresh fruit//Fresh pears//g	0.00998615	-0.301788	0.00530506	-0.325265	-744.376	-6.57094e-05	2.28328e-05	0.105797	1	4.5	0.0338949	0.361111	0.5	0.0122305	4	13.25	0.0101167	0.472222	0.666667	0.000521686	9	22.2222	0.00820075	0.541667	0.75	9.98991e-05	0.00459539	-0.228482	0.00137915	0.0434663	0.0331827	-0.277778	9.43834e-06	-0.495916
184	Stone fruit, fresh	221.//Fresh and processed fruit//Fresh fruit//Fresh stone fruit//g	0.753088	0.0377195	0.716244	-0.0435792	-736.461	-3.54048e-06	9.70112e-06	0.00189914	1	0.5	0.4795	0.444444	0.5	0.20479	4	4.25	0.373228	0.638889	0.666667	0.349524	9	16.8889	0.0504847	0.763889	0.75	0.651214	0.589474	0.0438185	0.0565532	0.0129378	0.238435	0.111111	0.10644	0.191845
185	Grapes, fresh	222.//Fresh and processed fruit//Fresh fruit//Fresh grapes//g	0.264343	0.133288	0.32697	0.117174	-737.32	2.13071e-05	2.15845e-05	0.0137297	1	1.38889	0.238593	0.416667	0.5	0.0972526	4	5.75	0.218613	0.611111	0.666667	0.189913	9	4.88889	0.843884	0.736111	0.75	0.437108	0.257353	0.0915493	0.156771	0.00557701	0.0983192	0.166667	0.995722	-0.000643128
186	Other soft fruit, fresh	227.//Fresh and processed fruit//Fresh fruit//Other fresh soft fruit//g	8.43031e-08	0.581613	2.09924e-07	0.566799	-764.226	5.81304e-05	1.0099e-05	0.321261	1	12.5	0.000406952	0.277778	0.5	0.000103858	4	16.5	0.00241664	0.5	0.666667	0.00252817	9	30.2222	0.000402109	0.569444	0.75	0.000619472	2.49891e-07	0.415493	0	0.130423	4.45288e-05	0.444444	0.012607	0.292655
187	Bananas, fresh	228.//Fresh and processed fruit//Fresh fruit//Fresh bananas//g	0.320445	-0.118754	0.532672	-0.0747362	-736.728	-5.55116e-06	8.85294e-06	0.0055855	1	0.0555556	0.813664	0.5	0.5	0.546853	4	5	0.287297	0.569444	0.666667	0.0540795	9	8.88889	0.447593	0.708333	0.75	0.244351	0.257353	-0.0915493	0.223064	0.00320558	0.813885	0	0.00050204	-0.399833
188	Melons, fresh	229.//Fresh and processed fruit//Fresh fruit//Fresh melons//g	0.38496	0.10393	0.799209	0.0305048	-736.391	3.34917e-06	1.31165e-05	0.000930542	1	4.5	0.0338949	0.361111	0.5	0.0122305	4	12	0.0173513	0.666667	0.666667	0.544216	9	13.3333	0.148094	0.75	0.75	0.545144	0.411333	0.0665102	0.0233967	0.0198299	0.00904891	0.277778	0.0174587	0.279407
189	Other fresh fruit	231.//Fresh and processed fruit//Fresh fruit//Other fresh fruit//g	0.736435	0.0403563	0.512242	-0.0784882	-736.769	-1.24378e-05	1.88821e-05	0.00616039	1	0.5	0.4795	0.444444	0.5	0.20479	4	8.25	0.0828379	0.583333	0.666667	0.086156	9	14.2222	0.114637	0.680556	0.75	0.112065	0.644212	0.0375587	0.322822	0.000832145	0.238435	0.111111	0.299901	0.123866
190	Processed fruit and fruit products	233248//Fresh and processed fruit//Processed fruit and fruit products//g	1.25428e-06	-0.535501	1.7803e-07	-0.569529	-764.556	-1.47991e-05	2.55286e-06	0.324364	1	9.38889	0.00218304	0.305556	0.5	0.000646792	4	22.25	0.000178713	0.472222	0.666667	0.000521686	9	23.1111	0.00595154	0.611111	0.75	0.00644935	5.48659e-06	-0.366197	1.18113e-05	0.0866253	0.00196799	-0.388889	9.61255e-11	-0.672776
191	Peaches, pears and pineapples, tinned	233.//Fresh and processed fruit//Processed fruit and fruit products//Tinned peaches, pears and pineapples//g	0.0957653	0.197826	0.0316824	0.253476	-741.106	8.84484e-05	4.03444e-05	0.0642502	1	0.5	0.4795	0.444444	0.5	0.20479	4	10.25	0.0364206	0.569444	0.666667	0.0540795	9	11.1111	0.26817	0.611111	0.75	0.00644935	0.0916317	0.13615	0.079347	0.0104	0.238435	0.111111	0.00807184	-0.309891
192	Other canned or bottled fruit	236.//Fresh and processed fruit//Processed fruit and fruit products//All other tinned or bottled fruit//g	0.739269	-0.0399061	0.67067	-0.0509731	-736.512	-2.12757e-05	4.98228e-05	0.00259826	1	0.0555556	0.813664	0.472222	0.5	0.361974	4	2	0.735759	0.611111	0.666667	0.189913	9	15.5556	0.0767631	0.694444	0.75	0.169728	0.811725	-0.0195618	0.757324	-0.00477946	0.479807	0.0555556	0.20535	-0.151039
193	Dried fruit	240.//Fresh and processed fruit//Processed fruit and fruit products//Dried fruit//g	0.367319	-0.10782	0.28597	-0.127465	-737.504	-3.31235e-05	3.08064e-05	0.0162473	1	1.38889	0.238593	0.416667	0.5	0.0972526	4	6	0.199148	0.708333	0.666667	0.808275	9	8	0.534146	0.763889	0.75	0.651214	0.378921	-0.071205	0.478548	-0.00164278	0.238435	-0.166667	4.7983e-05	-0.459997
194	Frozen fruit and fruit products	241.//Fresh and processed fruit//Processed fruit and fruit products//Frozen strawberries, apple slices, peach halves, oranges and other frozen fruits//g	4.54006e-08	0.59126	6.99531e-07	0.546078	-761.82	0.000227486	4.17116e-05	0.298201	1	20.0556	7.52247e-06	0.222222	0.5	1.19866e-06	4	27.5	1.57486e-05	0.430556	0.666667	3.3076e-05	9	30.6667	0.000337632	0.666667	0.75	0.0702802	2.37239e-07	0.416275	0	0.134878	3.32751e-07	0.555556	5.01392e-05	0.458968
195	Nuts, edible seeds and peanut butter	245//Fresh and processed fruit//Processed fruit and fruit products//Nuts, edible seeds and peanut butter//g	0.594252	0.0638305	0.75884	-0.0368129	-736.422	-5.76584e-06	1.87076e-05	0.00135519	1	0.5	0.4795	0.444444	0.5	0.20479	4	3.75	0.440896	0.666667	0.666667	0.544216	9	9.77778	0.368773	0.75	0.75	0.545144	0.589474	0.0438185	0.151206	0.0058263	0.238435	0.111111	0.339946	0.114091
196	Nuts & edible seeds	24502//Fresh and processed fruit//Processed fruit and fruit products//Nuts, edible seeds and peanut butter//Nuts and edible seeds//g	0.975192	0.00373014	0.513746	-0.0782095	-736.766	-1.38037e-05	2.10307e-05	0.00611672	1	0.5	0.4795	0.444444	0.5	0.20479	4	2.75	0.600494	0.680556	0.666667	0.641521	9	9.33333	0.407091	0.75	0.75	0.545144	0.926409	0.00782473	0.225631	0.00312825	0.238435	0.111111	0.461582	0.0881407
197	Peanut butter	24503//Fresh and processed fruit//Processed fruit and fruit products//Nuts, edible seeds and peanut butter//Peanut butter//g	0.397199	0.101293	0.243412	0.13924	-737.734	9.31716e-05	7.91991e-05	0.0193877	1	0.5	0.4795	0.444444	0.5	0.20479	4	1.5	0.826641	0.666667	0.666667	0.544216	9	7.55556	0.579479	0.666667	0.75	0.0702802	0.31898	0.0805947	0.401891	-0.000546616	0.238435	0.111111	0.259375	0.134671
198	Pure fruit juices	248.//Fresh and processed fruit//Processed fruit and fruit products//Pure fruit juices (g)//ml	2.71546e-10	-0.660621	9.27322e-11	-0.673187	-779.786	-1.9612e-05	2.57489e-06	0.453181	1	20.0556	7.52247e-06	0.222222	0.5	1.19866e-06	4	30.75	3.44274e-06	0.416667	0.666667	1.1856e-05	9	38.2222	1.59016e-05	0.513889	0.75	1.30523e-05	5.58825e-09	-0.469484	0	0.164181	4.47134e-06	-0.555556	3.60204e-13	-0.729629
199	Bread	251263//Bread//g	0.0493214	-0.232555	0.352469	-0.111185	-737.22	-2.6794e-06	2.86248e-06	0.0123621	1	6.72222	0.00952189	0.333333	0.5	0.00315491	4	11	0.026564	0.527778	0.666667	0.00999345	9	17.7778	0.037841	0.652778	0.75	0.0418433	0.011962	-0.20266	0.000352153	0.0566934	0.00904891	-0.333333	9.25962e-10	-0.645508
200	WHITE BREAD (INC PREMIUM AND SOFTGRAIN)	cat850//White bread//Bread//g	0.567718	-0.068461	0.803941	-0.029771	-736.388	-8.40798e-07	3.37409e-06	0.000886314	1	1.38889	0.238593	0.416667	0.5	0.0972526	4	6.5	0.16479	0.597222	0.666667	0.130914	9	16	0.0668816	0.638889	0.75	0.0236436	0.411333	-0.0665102	0.055895	0.0130262	0.238435	-0.166667	0.00164706	-0.364461
201	Bread, white - standard unsliced	251.//White bread//Bread//White bread, standard, unsliced//g	0.206622	-0.150621	0.257733	-0.135132	-737.651	-3.32578e-05	2.91464e-05	0.0182606	1	0.5	0.4795	0.444444	0.5	0.20479	4	5	0.287297	0.638889	0.666667	0.349524	9	8.44444	0.49005	0.722222	0.75	0.334759	0.171936	-0.110329	0.0867091	0.00975861	0.479807	-0.111111	2.67094e-05	-0.473407
202	Bread, white - standard sliced	252.//White bread//Bread//White bread, standard, sliced//g	0.61432	-0.0603897	0.781582	-0.033248	-736.404	-9.35214e-07	3.36013e-06	0.00110543	1	0.5	0.4795	0.444444	0.5	0.20479	4	5.75	0.218613	0.569444	0.666667	0.0540795	9	17.7778	0.037841	0.652778	0.75	0.0418433	0.468866	-0.0586854	0.110845	0.00802027	0.479807	-0.111111	0.00977185	-0.302624
203	Brown and wholemeal bread	cat851//Brown and wholemeal bread//Bread//White bread, soft grain, sliced and unsliced//g	0.00514526	-0.326355	0.0039491	-0.335632	-744.929	-2.64171e-05	8.86178e-06	0.112649	1	2.72222	0.0989602	0.388889	0.5	0.0381846	4	15	0.00470122	0.458333	0.666667	0.000219273	9	27.5556	0.00113133	0.513889	0.75	1.30523e-05	0.00140394	-0.257433	0.000661457	0.0501003	0.0983192	-0.222222	7.70881e-07	-0.544344
204	Bread, brown	259.//Brown and wholemeal bread//Bread//Brown bread, sliced and unsliced//g	0.0034648	-0.340118	0.00268286	-0.348706	-745.659	-6.5762e-05	2.11258e-05	0.121596	1	9.38889	0.00218304	0.305556	0.5	0.000646792	4	6	0.199148	0.583333	0.666667	0.086156	9	18.2222	0.0326812	0.583333	0.75	0.00142565	0.00518649	-0.225352	0.0047563	0.0329605	0.00196799	-0.388889	0.0046304	-0.330086
205	Bread, wholemeal or granary	260.//Brown and wholemeal bread//Bread//Wholemeal and granary bread, sliced and unsliced//g	0.0818324	-0.206476	0.0567453	-0.225582	-740.085	-2.10696e-05	1.08758e-05	0.0508874	1	0.5	0.4795	0.444444	0.5	0.20479	4	15.75	0.00337364	0.5	0.666667	0.00252817	9	14.2222	0.114637	0.625	0.75	0.0126772	0.0478692	-0.159624	0.0286355	0.0182296	0.479807	-0.111111	0.000212854	-0.423146
206	Other bread	263//Brown and wholemeal bread//Bread//Total other bread//g	0.408131	0.0989774	0.629259	0.05786	-736.566	4.7511e-06	9.79802e-06	0.00334778	1	0.0555556	0.813664	0.5	0.5	0.546853	4	1.5	0.826641	0.666667	0.666667	0.544216	9	11.5556	0.23954	0.763889	0.75	0.651214	0.422492	0.0649452	0.470497	-0.001537	0.813885	0	0.141712	-0.174899
207	Rolls - white, brown or wholemeal	26302//Brown and wholemeal bread//Bread//Total other bread//Rolls - white, brown or wholemeal//g	0.0287522	0.257862	0.00183719	0.361001	-746.378	4.50989e-05	1.39248e-05	0.130322	1	0.0555556	0.813664	0.472222	0.5	0.361974	4	5.75	0.218613	0.555556	0.666667	0.0323503	9	17.3333	0.0437448	0.625	0.75	0.0126772	0.0312769	0.173709	0.0209101	0.0207149	0.479807	0.0555556	0.782395	-0.0331211
208	Malt bread and fruit loaves	26303//Brown and wholemeal bread//Bread//Total other bread//Malt bread and fruit loaves//g	0.00178483	0.36192	0.00341507	0.34061	-745.203	0.000196454	6.48152e-05	0.116015	1	4.5	0.0338949	0.361111	0.5	0.0122305	4	9.75	0.0448562	0.625	0.666667	0.263334	9	13.3333	0.148094	0.694444	0.75	0.169728	0.00165958	0.253521	0.00266643	0.0378972	0.00904891	0.277778	0.454882	-0.0894591
209	Vienna and French bread	26304//Brown and wholemeal bread//Bread//Total other bread//Vienna and french bread//g	0.00875942	-0.306804	0.00544062	-0.324362	-744.328	-7.51868e-05	2.62073e-05	0.105211	1	1.38889	0.238593	0.416667	0.5	0.0972526	4	8.75	0.0676613	0.652778	0.666667	0.444883	9	9.77778	0.368773	0.708333	0.75	0.244351	0.0116363	-0.203443	0.0317129	0.0174197	0.238435	-0.166667	0.00134704	-0.370731
210	Starch reduced bread and rolls	26305//Brown and wholemeal bread//Bread//Total other bread//Starch reduced bread and rolls//g	0.0656363	-0.218149	0.0648653	-0.21876	-739.855	-0.000109732	5.85013e-05	0.047856	1	4.5	0.0338949	0.361111	0.5	0.0122305	4	6.5	0.16479	0.527778	0.666667	0.00999345	9	12.8889	0.167699	0.666667	0.75	0.0702802	0.0548336	-0.15493	0.0190387	0.0214762	0.0331827	-0.277778	0.0123345	-0.293524
211	Other breads	26308//Brown and wholemeal bread//Bread//Total other bread//Other breads//g	0.124692	-0.182616	0.0559037	-0.226334	-740.11	-2.7007e-05	1.38918e-05	0.0512271	1	4.5	0.0338949	0.361111	0.5	0.0122305	4	3.75	0.440896	0.666667	0.666667	0.544216	9	10.2222	0.332797	0.763889	0.75	0.651214	0.138159	-0.119718	0.192464	0.00418503	0.0331827	-0.277778	0.24441	-0.138948
212	Sandwiches	26309//Brown and wholemeal bread//Bread//Total other bread//Sandwiches//g	0.0852427	0.204258	0.0156217	0.283998	-742.379	0.000105049	4.23902e-05	0.080655	1	0.5	0.4795	0.444444	0.5	0.20479	4	9.5	0.0497472	0.569444	0.666667	0.0540795	9	10.2222	0.332797	0.75	0.75	0.545144	0.0640064	0.149452	0.0444389	0.0147748	0.238435	0.111111	0.147757	0.172326
213	Sandwiches from takeaway	26310//Brown and wholemeal bread//Bread//Total other bread//Sandwiches from takeaway//g	0.0953806	0.198051	0.0361112	0.247453	-740.874	0.000237312	0.00011106	0.061233	1	2.72222	0.0989602	0.388889	0.5	0.0381846	4	7.5	0.111709	0.541667	0.666667	0.01843	9	9.77778	0.368773	0.722222	0.75	0.334759	0.074411	0.143975	0.0382589	0.0159436	0.0331827	0.222222	0.00395826	0.335552
214	Takeaway breads	26311//Brown and wholemeal bread//Bread//Total other bread//Takeaway breads//g	0.0527418	-0.229243	0.153738	-0.169857	-738.432	-0.000417173	0.000289285	0.0288515	1	0.0555556	0.813664	0.472222	0.5	0.361974	4	9.75	0.0448562	0.5	0.666667	0.00252817	9	7.11111	0.625552	0.694444	0.75	0.169728	0.0446757	-0.161972	0.0662898	0.0117402	0.813885	-0.0555556	0.583129	0.0657599
215	Flour	264264.//Brown and wholemeal bread//Flour//g	0.00167758	-0.363882	0.000734221	-0.388937	-748.133	-1.82374e-05	5.16321e-06	0.151272	1	1.38889	0.238593	0.416667	0.5	0.0972526	4	17	0.00193295	0.527778	0.666667	0.00999345	9	19.5556	0.0208623	0.597222	0.75	0.003113	0.00145196	-0.256651	0.00264487	0.0379678	0.238435	-0.166667	0.152967	-0.170172
216	Cakes, buns and pastries	267270//Brown and wholemeal bread//Cakes, buns and pastries//g	0.0589216	0.22368	0.00353908	0.339395	-745.136	3.68769e-05	1.22159e-05	0.115189	1	0.0555556	0.813664	0.472222	0.5	0.361974	4	4.25	0.373228	0.652778	0.666667	0.444883	9	11.1111	0.26817	0.75	0.75	0.545144	0.058621	0.152582	0.148008	0.00596953	0.479807	0.0555556	0.000475219	-0.401376
217	Buns, scones and teacakes	267.//Brown and wholemeal bread//Cakes, buns and pastries//Buns, scones and teacakes//g	0.00013662	0.434562	7.27552e-05	0.450118	-752.626	0.000112242	2.66144e-05	0.202606	1	9.38889	0.00218304	0.305556	0.5	0.000646792	4	12	0.0173513	0.541667	0.666667	0.01843	9	26.2222	0.00187872	0.555556	0.75	0.000255392	0.000102694	0.312989	0.000113958	0.0652797	0.000336547	0.388889	0.0263471	0.261753
218	Cakes and pastries, fresh	270//Brown and wholemeal bread//Cakes, buns and pastries//Cakes and pastries//g	0.508232	0.0792334	0.17956	0.159948	-738.19	1.94029e-05	1.43124e-05	0.0255834	1	0.0555556	0.813664	0.5	0.5	0.546853	4	1.5	0.826641	0.666667	0.666667	0.544216	9	9.77778	0.368773	0.763889	0.75	0.651214	0.549884	0.0485133	0.390294	-0.000364434	0.813885	0	7.75286e-06	-0.5
219	Cakes and pastries, not frozen	27001//Brown and wholemeal bread//Cakes, buns and pastries//Cakes and pastries//Cakes and pastries, not frozen//g	0.584607	0.0655026	0.225679	0.144563	-737.845	1.75498e-05	1.43576e-05	0.0208985	1	0.0555556	0.813664	0.5	0.5	0.546853	4	0.5	0.973501	0.652778	0.666667	0.444883	9	9.77778	0.368773	0.763889	0.75	0.651214	0.637254	0.0383412	0.433073	-0.0010134	0.813885	0	2.43174e-06	-0.523056
220	Takeaway pastries	27002//Brown and wholemeal bread//Cakes, buns and pastries//Cakes and pastries//Takeaway pastries//g	0.291259	0.126085	0.0504085	0.231483	-740.29	0.000419518	0.000210729	0.0535842	1	1.38889	0.238593	0.416667	0.5	0.0972526	4	3	0.557825	0.625	0.666667	0.263334	9	4	0.911413	0.708333	0.75	0.244351	0.314282	0.0813772	0.403315	-0.000568987	0.0983192	0.166667	0.145848	0.17313
221	Biscuits and crispbreads	271277//Brown and wholemeal bread//Biscuits and crispbreads//g	0.00996952	0.301852	0.000264402	0.417412	-750.108	3.69303e-05	9.60944e-06	0.174233	1	1.38889	0.238593	0.416667	0.5	0.0972526	4	3.5	0.477878	0.597222	0.666667	0.130914	9	9.33333	0.407091	0.680556	0.75	0.112065	0.012988	0.200313	0.0360004	0.0164202	0.0983192	0.166667	0.0193189	-0.275162
222	Crispbread	271.//Brown and wholemeal bread//Biscuits and crispbreads//Crispbread//g	0.150306	-0.171265	0.0963326	-0.197496	-739.189	-0.000157771	9.36011e-05	0.0390045	1	1.38889	0.238593	0.416667	0.5	0.0972526	4	8	0.0915782	0.555556	0.666667	0.0323503	9	12.8889	0.167699	0.680556	0.75	0.112065	0.148798	-0.116588	0.24599	0.00256562	0.238435	-0.166667	0.179566	-0.159946
223	Biscuits (excluding chocolate biscuits)	274//Brown and wholemeal bread//Biscuits and crispbreads//Biscuits other than chocolate//g	0.680125	0.0494244	0.416384	0.0972535	-737.009	1.4143e-05	1.72991e-05	0.00945825	1	0.0555556	0.813664	0.472222	0.5	0.361974	4	2.75	0.600494	0.638889	0.666667	0.349524	9	4	0.911413	0.736111	0.75	0.437108	0.842019	0.0164319	0.321416	0.000860234	0.813885	-0.0555556	4.18449e-05	-0.463181
224	Sweet biscuits (not chocolate) and cereal bars	27402//Brown and wholemeal bread//Biscuits and crispbreads//Biscuits other than chocolate//Sweet biscuits (not chocolate) and cereal bars//g	0.817422	-0.0276867	0.769653	0.0351141	-736.413	5.26198e-06	1.78999e-05	0.001233	1	0.5	0.4795	0.444444	0.5	0.20479	4	9.75	0.0448562	0.583333	0.666667	0.086156	9	11.5556	0.23954	0.708333	0.75	0.244351	0.644212	-0.0375587	0.143317	0.00618052	0.479807	-0.111111	1.21782e-05	-0.490546
225	Cream crackers and other unsweetened biscuits	27403//Brown and wholemeal bread//Biscuits and crispbreads//Biscuits other than chocolate//Cream crackers and other unsweetened biscuits//g	0.0514246	0.230497	0.0324103	0.25244	-741.065	0.000146687	6.72025e-05	0.0637258	1	2.72222	0.0989602	0.388889	0.5	0.0381846	4	8.25	0.0828379	0.541667	0.666667	0.01843	9	14.2222	0.114637	0.680556	0.75	0.112065	0.0612647	0.151017	0.104062	0.00844724	0.0331827	0.222222	0.672269	0.0507107
226	Chocolate biscuits	277.//Brown and wholemeal bread//Biscuits and crispbreads//Chocolate biscuits//g	1.14941e-07	0.576661	1.58003e-09	0.638651	-774.055	9.49355e-05	1.36717e-05	0.407876	1	9.38889	0.00218304	0.305556	0.5	0.000646792	4	13.25	0.0101167	0.527778	0.666667	0.00999345	9	36.4444	3.30553e-05	0.486111	0.75	1.38052e-06	2.02887e-07	0.418623	2.9364e-06	0.096149	0.000336547	0.388889	0.3032	0.12303
227	Other cereals and cereal products	281301//Brown and wholemeal bread//Other cereals and cereal products//g	0.459779	0.0884944	0.825922	-0.0263767	-736.374	-1.08141e-06	4.89855e-06	0.000695733	1	2.72222	0.0989602	0.388889	0.5	0.0381846	4	6	0.199148	0.583333	0.666667	0.086156	9	12.4444	0.189397	0.708333	0.75	0.244351	0.405819	0.0672926	0.0475791	0.0142352	0.0331827	0.222222	0.0178124	0.278571
228	Oatmeal and oat products	281.//Brown and wholemeal bread//Other cereals and cereal products//Oatmeal and oat products//g	0.010264	0.300727	0.00692653	0.315587	-743.878	8.48493e-05	3.0493e-05	0.0995949	1	4.5	0.0338949	0.361111	0.5	0.0122305	4	23.25	0.000112865	0.458333	0.666667	0.000219273	9	23.1111	0.00595154	0.555556	0.75	0.000255392	0.00534461	0.22457	0.000975276	0.046464	0.00904891	0.277778	0.642548	0.0556306
229	Breakfast cereals	282//Brown and wholemeal bread//Other cereals and cereal products//Breakfast cereals//g	0.791683	0.0316741	0.474476	0.0856326	-736.854	9.21416e-06	1.28136e-05	0.00733294	1	0.0555556	0.813664	0.472222	0.5	0.361974	4	0.75	0.945023	0.625	0.666667	0.263334	9	11.1111	0.26817	0.680556	0.75	0.112065	0.965103	0.00391236	0.839816	-0.0056805	0.813885	-0.0555556	5.59286e-05	-0.456396
230	Muesli	28202//Brown and wholemeal bread//Other cereals and cereal products//Breakfast cereals//Muesli//g	0.074883	0.211235	0.0878298	0.202621	-739.343	4.66931e-05	2.69722e-05	0.0410551	1	0.0555556	0.813664	0.472222	0.5	0.361974	4	3.5	0.477878	0.611111	0.666667	0.189913	9	15.1111	0.0879288	0.777778	0.75	0.747815	0.089777	0.136933	0.0361268	0.0163943	0.479807	0.0555556	0.619809	0.0594572
231	High fibre breakfast cereals	28203//Brown and wholemeal bread//Other cereals and cereal products//Breakfast cereals//High fibre breakfast cereals//g	0.460107	0.0884301	0.131385	0.179492	-738.682	3.92836e-05	2.57339e-05	0.0322173	1	0.0555556	0.813664	0.5	0.5	0.546853	4	5	0.287297	0.569444	0.666667	0.0540795	9	14.2222	0.114637	0.652778	0.75	0.0418433	0.596198	0.043036	0.793754	-0.00516734	0.813885	0	0.00276219	-0.347739
232	Sweetened breakfast cereals	28204//Brown and wholemeal bread//Other cereals and cereal products//Breakfast cereals//Sweetened breakfast cereals//g	0.208096	0.150138	0.116248	0.186747	-738.88	5.2805e-05	3.32021e-05	0.0348743	1	0.0555556	0.813664	0.472222	0.5	0.361974	4	5	0.287297	0.569444	0.666667	0.0540795	9	13.7778	0.130453	0.680556	0.75	0.112065	0.226106	0.0978091	0.492192	-0.00182124	0.479807	0.0555556	0.121484	-0.18416
233	Other breakfast cereals	28205//Brown and wholemeal bread//Other cereals and cereal products//Breakfast cereals//Other breakfast cereals//g	1.76424e-05	-0.482571	7.60019e-05	-0.449064	-752.54	-0.00012894	3.06636e-05	0.201659	1	12.5	0.000406952	0.277778	0.5	0.000103858	4	15	0.00470122	0.5	0.666667	0.00252817	9	30.2222	0.000402109	0.652778	0.75	0.0418433	1.35632e-05	-0.350548	1.23105e-06	0.104879	0.000336547	-0.444444	2.44534e-07	-0.564249
234	Canned milk puddings	285//Brown and wholemeal bread//Other cereals and cereal products//Canned milk puddings//g	0.161896	0.166602	0.0360706	0.247505	-740.876	5.91346e-05	2.76682e-05	0.0612589	1	0.0555556	0.813664	0.472222	0.5	0.361974	4	2.75	0.600494	0.680556	0.666667	0.641521	9	14.2222	0.114637	0.708333	0.75	0.244351	0.187705	0.106416	0.176192	0.00478189	0.813885	-0.0555556	0.251986	-0.136761
235	Canned or fresh carton custard	28502//Brown and wholemeal bread//Other cereals and cereal products//Canned milk puddings//Canned or fresh carton custard//g	0.0806239	0.20728	0.019983	0.273731	-741.932	0.000100092	4.20351e-05	0.0749289	1	0.0555556	0.813664	0.5	0.5	0.546853	4	1.25	0.8698	0.638889	0.666667	0.349524	9	7.55556	0.579479	0.722222	0.75	0.334759	0.101372	0.132238	0.302473	0.00124468	0.813885	0	0.402188	-0.100232
236	All canned milk puddings	28503//Brown and wholemeal bread//Other cereals and cereal products//Canned milk puddings//All canned milk puddings//g	0.326286	0.117339	0.288241	0.12687	-737.493	5.60211e-05	5.23503e-05	0.0160961	1	0.0555556	0.813664	0.472222	0.5	0.361974	4	3.5	0.477878	0.722222	0.666667	0.870656	9	9.77778	0.368773	0.722222	0.75	0.334759	0.323724	0.0798122	0.144666	0.00611927	0.813885	-0.0555556	0.13898	-0.176088
237	Other puddings	286.//Brown and wholemeal bread//Other cereals and cereal products//Puddings//g	0.994653	0.00080391	0.934282	-0.00989078	-736.331	-5.81022e-06	7.02088e-05	9.78275e-05	1	0.0555556	0.813664	0.472222	0.5	0.361974	4	1.5	0.826641	0.666667	0.666667	0.544216	9	4.88889	0.843884	0.736111	0.75	0.437108	0.965103	0.00391236	0.503637	-0.00196619	0.813885	-0.0555556	0.000567505	-0.39636
238	Rice	287//Brown and wholemeal bread//Other cereals and cereal products//Rice//g	0.0277368	-0.25947	4.57164e-06	-0.510712	-758.084	-1.93493e-05	3.89326e-06	0.260827	1	0.0555556	0.813664	0.5	0.5	0.546853	4	4.25	0.373228	0.638889	0.666667	0.349524	9	18.6667	0.0281811	0.625	0.75	0.0126772	0.0320481	-0.172926	0.015516	0.0231257	0.813885	0	0.054576	0.227539
239	Dried rice	28702//Brown and wholemeal bread//Other cereals and cereal products//Rice//Dried rice//g	0.000597678	-0.394881	1.3714e-07	-0.573803	-765.078	-2.08023e-05	3.54878e-06	0.32925	1	1.38889	0.238593	0.416667	0.5	0.0972526	4	8	0.0915782	0.569444	0.666667	0.0540795	9	18.6667	0.0281811	0.611111	0.75	0.00644935	0.000547551	-0.27856	0.000994642	0.0462854	0.238435	-0.166667	0.941017	0.00887517
240	Cooked rice	28703//Brown and wholemeal bread//Other cereals and cereal products//Rice//Cooked rice//g	5.60517e-12	0.703357	2.03644e-10	0.664046	-778.194	0.000163113	2.19515e-05	0.440957	1	16.0556	6.15109e-05	0.25	0.5	1.28436e-05	4	37.25	1.59983e-07	0.388889	0.666667	1.29306e-06	9	37.7778	1.91062e-05	0.569444	0.75	0.000619472	3.47685e-10	0.505477	0	0.180426	4.47134e-06	0.5	6.18964e-13	0.724677
241	Takeaway rice	28704//Brown and wholemeal bread//Other cereals and cereal products//Rice//Takeaway rice//g	0.0963723	-0.197473	0.122914	-0.183468	-738.79	-9.46377e-05	6.06067e-05	0.0336604	1	1.38889	0.238593	0.416667	0.5	0.0972526	4	5	0.287297	0.597222	0.666667	0.130914	9	12.8889	0.167699	0.736111	0.75	0.437108	0.0861583	-0.138498	0.102344	0.00855631	0.238435	-0.166667	0.378195	-0.105409
242	Infant foods	291.//Brown and wholemeal bread//Other cereals and cereal products//Infant cereal foods//g	0.00738074	-0.313236	0.157575	-0.168311	-738.393	-0.000283824	0.000198677	0.0283286	1	4.5	0.0338949	0.361111	0.5	0.0122305	4	8	0.0915782	0.569444	0.666667	0.0540795	9	13.3333	0.148094	0.666667	0.75	0.0702802	0.0148718	-0.196401	0.0438551	0.0148766	0.0331827	-0.277778	0.0232742	-0.267188
243	Cakes and pastries, frozen	294.//Brown and wholemeal bread//Other cereals and cereal products//Cakes and pastries - frozen//g	0.225118	-0.144736	0.458792	-0.0886885	-736.893	-5.27074e-05	7.07523e-05	0.00786565	1	4.5	0.0338949	0.361111	0.5	0.0122305	4	5.75	0.218613	0.611111	0.666667	0.189913	9	21.7778	0.00961058	0.638889	0.75	0.0236436	0.187705	-0.106416	0.060493	0.0124221	0.0331827	-0.277778	0.000370834	-0.408258
244	Pasta	295//Brown and wholemeal bread//Other cereals and cereal products//Pasta//g	0.0801445	-0.207602	0.0446262	-0.237424	-740.502	-3.34388e-05	1.63523e-05	0.05637	1	0.5	0.4795	0.444444	0.5	0.20479	4	4.25	0.373228	0.611111	0.666667	0.189913	9	10.6667	0.299251	0.708333	0.75	0.244351	0.0760044	-0.143192	0.0896104	0.00951661	0.479807	-0.111111	0.737447	-0.0401955
245	Canned pasta	29501//Brown and wholemeal bread//Other cereals and cereal products//Pasta//Canned pasta//g	0.649686	0.0544408	0.284897	0.127747	-737.509	3.12078e-05	2.89595e-05	0.0163192	1	1.38889	0.238593	0.416667	0.5	0.0972526	4	0.75	0.945023	0.625	0.666667	0.263334	9	8.44444	0.49005	0.736111	0.75	0.437108	0.774255	0.0234742	0.234681	0.00287609	0.238435	-0.166667	0.411045	-0.0983665
246	Dried and fresh pasta	29502//Brown and wholemeal bread//Other cereals and cereal products//Pasta//Dried and fresh pasta//g	0.0651891	-0.218503	0.0101267	-0.301248	-743.174	-3.98903e-05	1.50916e-05	0.0907504	1	0.0555556	0.813664	0.5	0.5	0.546853	4	6	0.199148	0.583333	0.666667	0.086156	9	8	0.534146	0.722222	0.75	0.334759	0.0501031	-0.158059	0.0610309	0.0123562	0.813885	0	0.833505	-0.0252106
247	Pizza	296//Brown and wholemeal bread//Other cereals and cereal products//Pizza//g	5.15804e-06	0.508296	1.67448e-05	0.483707	-755.515	5.1989e-05	1.12435e-05	0.233972	1	9.38889	0.00218304	0.305556	0.5	0.000646792	4	19.5	0.000626668	0.5	0.666667	0.00252817	9	20.8889	0.013153	0.708333	0.75	0.244351	2.50109e-05	0.339593	0.000100351	0.0660472	0.000336547	0.388889	2.25153e-07	0.565631
248	Pizzas - frozen and not frozen	29601//Brown and wholemeal bread//Other cereals and cereal products//Pizza//Pizzas, frozen and not frozen//g	7.58364e-08	0.583285	4.03275e-09	0.626203	-772.165	0.000101646	1.51263e-05	0.39213	1	12.5	0.000406952	0.277778	0.5	0.000103858	4	20	0.000499399	0.486111	0.666667	0.00117835	9	31.1111	0.000283315	0.541667	0.75	9.98991e-05	3.23576e-07	0.411581	0	0.107738	4.45288e-05	0.444444	0.0438993	0.238215
249	Takeaway pizza	29602//Brown and wholemeal bread//Other cereals and cereal products//Pizza//Takeaway pizza//g	0.322694	0.118207	0.394769	0.101812	-737.075	1.613e-05	1.88375e-05	0.0103658	1	2.72222	0.0989602	0.388889	0.5	0.0381846	4	5.75	0.218613	0.555556	0.666667	0.0323503	9	8.88889	0.447593	0.708333	0.75	0.244351	0.405819	0.0672926	0.208046	0.00366386	0.0331827	0.222222	3.07478e-08	0.597177
250	Other cereal convenience foods	299//Brown and wholemeal bread//Other cereals and cereal products//Other cereal convenience foods//g	1.60403e-13	0.736832	4.57956e-14	0.747548	-795.243	7.62406e-05	8.09658e-06	0.558828	1	29.3889	5.92162e-08	0.166667	0.5	4.02775e-09	4	33.5	9.43552e-07	0.430556	0.666667	3.3076e-05	9	54.2222	1.7128e-08	0.430556	0.75	8.13291e-09	2.4809e-11	0.537559	0	0.206638	6.5826e-10	0.666667	8.12348e-06	0.499035
251	Cake, pudding and dessert mixes	29907//Brown and wholemeal bread//Other cereals and cereal products//Other cereal convenience foods//Cake, pudding and dessert mixes//g	0.362595	0.108882	0.0999511	0.195422	-739.128	0.000107946	6.47484e-05	0.0381897	1	0.0555556	0.813664	0.5	0.5	0.546853	4	1.25	0.8698	0.680556	0.666667	0.641521	9	10.2222	0.332797	0.722222	0.75	0.334759	0.368477	0.07277	0.25413	0.00236028	0.813885	0	0.0673663	-0.216799
252	Cereal snacks	29909//Brown and wholemeal bread//Other cereals and cereal products//Other cereal convenience foods//Cereal snacks//g	0.0120671	0.294392	0.0121162	0.294231	-742.844	0.000100673	3.90852e-05	0.0865721	1	2.72222	0.0989602	0.388889	0.5	0.0381846	4	5.75	0.218613	0.569444	0.666667	0.0540795	9	14.2222	0.114637	0.694444	0.75	0.169728	0.013347	0.199531	0.0176624	0.0220804	0.0331827	0.222222	0.238941	0.140556
253	Quiches and flans - frozen and not frozen	29915//Brown and wholemeal bread//Other cereals and cereal products//Other cereal convenience foods//Quiches and flans, frozen and not frozen//g	0.00214884	0.355971	0.000341054	0.410548	-749.614	0.000212294	5.63563e-05	0.168549	1	1.38889	0.238593	0.416667	0.5	0.0972526	4	11	0.026564	0.513889	0.666667	0.00515484	9	9.77778	0.368773	0.694444	0.75	0.169728	0.00288301	0.240219	0.0157672	0.0229985	0.0983192	0.166667	0.273995	-0.130651
254	Takeaway crisps, savoury snacks, popcorn, popadums, prawn crackers	29916//Brown and wholemeal bread//Other cereals and cereal products//Other cereal convenience foods//Takeaway crisps, savoury snacks, popcorn, popadums, prawn crackers//g	0.521792	0.0767252	0.246799	0.138253	-737.714	0.000616613	0.000527955	0.019114	1	0.5	0.4795	0.444444	0.5	0.20479	4	2	0.735759	0.652778	0.666667	0.444883	9	16.8889	0.0504847	0.666667	0.75	0.0702802	0.428137	0.0641628	0.446188	-0.00120101	0.238435	0.111111	0.108851	0.190559
255	Other cereal foods - frozen and not frozen	29919//Brown and wholemeal bread//Other cereals and cereal products//Other cereal convenience foods//Other cereal foods, frozen and not frozen//g	4.81257e-13	0.726992	2.09275e-12	0.713129	-787.473	9.6114e-05	1.1293e-05	0.508553	1	34.7222	3.80266e-09	0.138889	0.5	1.34453e-10	4	44	6.41578e-09	0.361111	0.666667	1.12726e-07	9	45.3333	8.00483e-07	0.541667	0.75	9.98991e-05	1.90164e-11	0.540689	0	0.240906	1.59145e-11	0.722222	7.22118e-09	0.618175
256	Other cereals and cereal products	301.//Brown and wholemeal bread//Other cereals and cereal products//Other cereals//g	0.249629	-0.137436	0.0344704	-0.249609	-740.956	-0.000123627	5.73237e-05	0.0623044	1	0.0555556	0.813664	0.472222	0.5	0.361974	4	6.5	0.16479	0.652778	0.666667	0.444883	9	21.3333	0.0112498	0.736111	0.75	0.437108	0.233651	-0.0962441	0.0894779	0.00952754	0.479807	0.0555556	0.332463	0.11586
257	Beverages	304313//Brown and wholemeal bread//Beverages//g	0.0182562	0.277542	0.00021837	0.422475	-750.48	8.67839e-05	2.22534e-05	0.178485	1	0.0555556	0.813664	0.5	0.5	0.546853	4	3.5	0.477878	0.597222	0.666667	0.130914	9	22.2222	0.00820075	0.625	0.75	0.0126772	0.0320481	0.172926	0.051195	0.0136776	0.813885	0	7.32199e-05	-0.449965
258	Tea	304.//Brown and wholemeal bread//Beverages//Tea//g	0.950621	0.00742813	0.663985	0.0520732	-736.52	1.73444e-05	3.97565e-05	0.00271162	1	0.0555556	0.813664	0.5	0.5	0.546853	4	8	0.0915782	0.527778	0.666667	0.00999345	9	10.6667	0.299251	0.652778	0.75	0.0418433	0.965103	-0.00391236	0.254442	0.00235242	0.813885	0	1.44636e-06	-0.532864
259	Coffee beans and ground coffee	307.//Brown and wholemeal bread//Beverages//Coffee beans and ground coffee//g	0.000472502	0.401537	0.000267164	0.417135	-750.088	0.000166721	4.34165e-05	0.174001	1	12.5	0.000406952	0.277778	0.5	0.000103858	4	5.75	0.218613	0.555556	0.666667	0.0323503	9	17.7778	0.037841	0.625	0.75	0.0126772	0.000315555	0.290297	0.000184971	0.0627199	4.45288e-05	0.444444	0.00707352	0.314811
260	Instant coffee (including air-dried filter coffee)	308.//Brown and wholemeal bread//Beverages//Instant coffee//g	0.00179026	0.361824	6.15174e-05	0.454137	-752.954	0.000242685	5.69051e-05	0.20624	1	1.38889	0.238593	0.416667	0.5	0.0972526	4	4.25	0.373228	0.569444	0.666667	0.0540795	9	9.33333	0.407091	0.666667	0.75	0.0702802	0.00316976	0.237872	0.024034	0.0196153	0.0983192	0.166667	0.388073	-0.103254
261	Cocoa and drinking chocolate	312.//Brown and wholemeal bread//Beverages//Cocoa and chocolate drinks//g	0.980537	-0.00292623	0.810009	0.0288318	-736.384	2.52918e-05	0.000104804	0.000831273	1	0.5	0.4795	0.444444	0.5	0.20479	4	8	0.0915782	0.611111	0.666667	0.189913	9	16.8889	0.0504847	0.638889	0.75	0.0236436	0.918688	0.0086072	0.100462	0.00868582	0.479807	-0.111111	0.00677167	-0.316419
262	Other foods	314339//Brown and wholemeal bread//Other food and drink//g	0.217098	0.147244	0.871851	-0.0193472	-736.351	-2.23662e-07	1.38148e-06	0.000374313	1	9.38889	0.00218304	0.305556	0.5	0.000646792	4	6.5	0.16479	0.680556	0.666667	0.641521	9	28.8889	0.000676603	0.625	0.75	0.0126772	0.109743	0.129108	0.00726208	0.0293449	0.000336547	0.388889	0.0105138	0.299794
263	Mineral water	314.//Brown and wholemeal bread//Other food and drink//Mineral or spring waters//ml	0.323622	0.117982	0.431611	-0.0941238	-736.965	-1.0461e-06	1.32249e-06	0.00885929	1	12.5	0.000406952	0.277778	0.5	0.000103858	4	5.75	0.218613	0.611111	0.666667	0.189913	9	28.4444	0.00080365	0.638889	0.75	0.0236436	0.151553	0.115806	0.0069833	0.0296734	4.45288e-05	0.444444	5.80183e-05	0.455528
264	Baby foods	315.//Brown and wholemeal bread//Other food and drink//Baby foods//g	0.12056	-0.18461	0.0670834	-0.217017	-739.798	-7.81485e-05	4.20147e-05	0.0470965	1	0.0555556	0.813664	0.472222	0.5	0.361974	4	10.5	0.032797	0.708333	0.666667	0.808275	9	8.88889	0.447593	0.736111	0.75	0.437108	0.089777	-0.136933	0.100009	0.00871734	0.813885	-0.0555556	0.468667	-0.086758
265	Soups, canned	318.//Brown and wholemeal bread//Other food and drink//Soups - canned or cartons//g	0.371067	0.106984	0.183719	0.158452	-738.155	1.84681e-05	1.37548e-05	0.0251069	1	0.0555556	0.813664	0.472222	0.5	0.361974	4	1.25	0.8698	0.652778	0.666667	0.444883	9	10.2222	0.332797	0.75	0.75	0.545144	0.389546	0.0696401	0.412431	-0.000708285	0.813885	-0.0555556	0.877695	-0.0184578
266	Soups, dehydrated or powdered	319.//Brown and wholemeal bread//Other food and drink//Soups - dehydrated or powdered//g	0.0964276	-0.19744	0.197988	-0.153496	-738.041	-0.000179914	0.000138434	0.023561	1	1.38889	0.238593	0.416667	0.5	0.0972526	4	11	0.026564	0.486111	0.666667	0.00117835	9	14.2222	0.114637	0.625	0.75	0.0126772	0.0683083	-0.147105	0.0166001	0.0225797	0.238435	-0.166667	0.00219846	-0.355232
267	Spreads and dressings	323//Brown and wholemeal bread//Other food and drink//Spreads and dressings//g	0.0391657	0.243649	0.0473535	0.234547	-740.398	5.64885e-05	2.7983e-05	0.0550124	1	1.38889	0.238593	0.416667	0.5	0.0972526	4	8.75	0.0676613	0.569444	0.666667	0.0540795	9	10.6667	0.299251	0.708333	0.75	0.244351	0.0344604	0.170579	0.0553801	0.0130953	0.0983192	0.166667	0.632761	0.0572706
268	Salad dressings	32302//Brown and wholemeal bread//Other food and drink//Spreads and dressings//Salad dressings//g	0.0362937	0.247218	0.0185708	0.276825	-742.065	7.43902e-05	3.08637e-05	0.0766323	1	0.5	0.4795	0.444444	0.5	0.20479	4	3.5	0.477878	0.597222	0.666667	0.130914	9	8.88889	0.447593	0.652778	0.75	0.0418433	0.029782	0.175274	0.0850138	0.00990027	0.238435	0.111111	0.951688	-0.00726735
269	Other spreads and dresssings	32303//Brown and wholemeal bread//Other food and drink//Spreads and dressings//Other spreads and dresssings//g	0.920985	0.0118979	0.794238	-0.0312768	-736.395	-1.73838e-05	6.63989e-05	0.000978236	1	0.0555556	0.813664	0.5	0.5	0.546853	4	3.75	0.440896	0.666667	0.666667	0.544216	9	7.11111	0.625552	0.763889	0.75	0.651214	0.980608	-0.00234742	0.421732	-0.000847083	0.813885	0	0.600036	0.0628336
270	Pickles and sauces	327//Brown and wholemeal bread//Other food and drink//Pickles and sauces//g	0.467344	0.0870152	0.22256	0.145529	-737.866	1.77863e-05	1.44524e-05	0.0211787	1	0.5	0.4795	0.444444	0.5	0.20479	4	5	0.287297	0.652778	0.666667	0.444883	9	17.7778	0.037841	0.708333	0.75	0.244351	0.511651	0.0532081	0.357637	0.000186255	0.479807	-0.111111	0.00683112	-0.316097
271	Pickles	32702//Brown and wholemeal bread//Other food and drink//Pickles and sauces//Pickles//g	0.915452	0.0127339	0.95405	0.00691173	-736.328	4.07407e-06	7.04503e-05	4.7772e-05	1	1.38889	0.238593	0.416667	0.5	0.0972526	4	1.25	0.8698	0.611111	0.666667	0.189913	9	12.8889	0.167699	0.652778	0.75	0.0418433	0.980608	0.00234742	0.991792	-0.00853637	0.238435	-0.166667	0.119772	-0.184996
272	Sauces	32703//Brown and wholemeal bread//Other food and drink//Pickles and sauces//Sauces//g	0.507887	0.0792977	0.254992	0.135906	-737.667	1.71552e-05	1.49472e-05	0.0184704	1	0.0555556	0.813664	0.5	0.5	0.546853	4	3.5	0.477878	0.652778	0.666667	0.444883	9	21.3333	0.0112498	0.652778	0.75	0.0418433	0.530593	0.0508607	0.30334	0.00122603	0.813885	0	0.0124147	-0.293266
273	Takeaway sauces and mayonnnais	32704//Brown and wholemeal bread//Other food and drink//Pickles and sauces//Takeaway sauces and mayonnnaise//g	0.000607147	0.394431	0.000293378	0.414625	-749.906	0.00167983	0.000440653	0.171914	1	0.0555556	0.813664	0.472222	0.5	0.361974	4	14.25	0.00653846	0.5	0.666667	0.00252817	9	32	0.000199129	0.638889	0.75	0.0236436	0.00080987	0.269953	0.00271072	0.0377527	0.479807	0.0555556	0.000112739	0.439385
274	Stock cubes and meat and yeast extracts	328.//Brown and wholemeal bread//Other food and drink//Stock cubes and meat and yeast extracts//g	0.449528	-0.0905203	0.495353	-0.0816478	-736.806	-7.96126e-05	0.000116154	0.00666636	1	0.0555556	0.813664	0.472222	0.5	0.361974	4	3.75	0.440896	0.666667	0.666667	0.544216	9	9.33333	0.407091	0.777778	0.75	0.747815	0.457015	-0.0602504	0.352745	0.000273022	0.813885	-0.0555556	0.0288348	-0.257734
275	Table jelly, square and crystals	329.//Brown and wholemeal bread//Other food and drink//Jelly squares or crystals//g	0.254924	0.135925	0.0713727	0.213775	-739.692	0.000170565	9.31597e-05	0.0456997	1	0.0555556	0.813664	0.5	0.5	0.546853	4	7.5	0.111709	0.625	0.666667	0.263334	9	24	0.00430131	0.680556	0.75	0.112065	0.160051	0.113459	0.0143367	0.0237854	0.813885	0	0.664838	-0.0519326
276	Ice cream	332.//Brown and wholemeal bread//Other food and drink//Ice cream tub or block//ml	0.991658	0.0012541	0.723356	0.0424406	-736.454	3.49471e-06	9.83308e-06	0.0018012	1	0.5	0.4795	0.444444	0.5	0.20479	4	1.5	0.826641	0.625	0.666667	0.263334	9	16	0.0668816	0.708333	0.75	0.244351	0.980608	-0.00234742	0.488486	-0.00177336	0.479807	-0.111111	0.000320405	-0.412245
277	Ice cream products (including takeaways)	333//Brown and wholemeal bread//Other food and drink//Ice cream products including takeaways//ml	0.00252577	0.350698	0.00110094	0.3769	-747.356	3.35706e-05	9.86082e-06	0.142054	1	2.72222	0.0989602	0.388889	0.5	0.0381846	4	11	0.026564	0.569444	0.666667	0.0540795	9	17.7778	0.037841	0.694444	0.75	0.169728	0.00202261	0.248826	0.00358127	0.035378	0.0331827	0.222222	0.271975	0.131198
278	Ice cream cornets, choc-ices, lollies with ice cream	33302//Brown and wholemeal bread//Other food and drink//Ice cream products including takeaways//Ice cream cornets, choc-ices, lollies with ice cream//ml	0.109889	0.190012	0.0364558	0.247011	-740.857	4.21686e-05	1.97721e-05	0.0610144	1	2.72222	0.0989602	0.388889	0.5	0.0381846	4	7.25	0.123252	0.638889	0.666667	0.349524	9	8	0.534146	0.708333	0.75	0.244351	0.0993603	0.13302	0.0742507	0.0108862	0.0331827	0.222222	0.513079	-0.078333
279	Ice lollies, sorbet, frozen mousse, frozen yoghurt	33303//Brown and wholemeal bread//Other food and drink//Ice cream products including takeaways//Ice lollies, sorbet, frozen mousse, frozen yoghurt//ml	0.00191547	0.359669	0.00448596	0.331198	-744.69	4.06814e-05	1.38526e-05	0.109692	1	2.72222	0.0989602	0.388889	0.5	0.0381846	4	8	0.0915782	0.597222	0.666667	0.130914	9	17.7778	0.037841	0.597222	0.75	0.003113	0.000964141	0.266041	0.00130908	0.0439045	0.0331827	0.222222	0.0441936	0.237893
280	Takeaway ice cream, ice cream products, milkshakes	33304//Brown and wholemeal bread//Other food and drink//Ice cream products including takeaways//Takeaway ice cream, ice cream products, milkshakes//ml	0.174827	0.161682	0.212769	0.148625	-737.933	0.000250396	0.00019913	0.0220894	1	4.5	0.0338949	0.361111	0.5	0.0122305	4	8.25	0.0828379	0.666667	0.666667	0.544216	9	16.8889	0.0504847	0.666667	0.75	0.0702802	0.165913	0.111894	0.112595	0.00791013	0.00904891	0.277778	0.0392459	0.243553
281	Salt	334.//Brown and wholemeal bread//Other food and drink//Salt//g	0.00345826	-0.340183	0.0157927	-0.283552	-742.359	-0.000113598	4.59186e-05	0.0804016	1	1.38889	0.238593	0.416667	0.5	0.0972526	4	5.25	0.262594	0.583333	0.666667	0.086156	9	19.1111	0.0242645	0.611111	0.75	0.00644935	0.00165958	-0.253521	0.00208871	0.0399946	0.238435	-0.166667	0.707486	-0.0449868
282	Novel protein foods	339.//Brown and wholemeal bread//Other food and drink//Soya and novel protein foods//g	0.844405	0.0235385	0.756954	-0.0371098	-736.424	-1.77276e-05	5.70576e-05	0.00137714	1	4.5	0.0338949	0.361111	0.5	0.0122305	4	9.5	0.0497472	0.513889	0.666667	0.00515484	9	13.3333	0.148094	0.625	0.75	0.0126772	0.602957	0.0422535	0.0767651	0.0106412	0.00904891	0.277778	0.699913	0.0462088
283	Soft drinks	340344//Brown and wholemeal bread//Soft drinks//ml	0.089076	0.201846	0.00116937	0.375069	-747.24	2.61632e-06	7.72876e-07	0.140677	1	0.0555556	0.813664	0.472222	0.5	0.361974	4	1.25	0.8698	0.680556	0.666667	0.641521	9	11.1111	0.26817	0.666667	0.75	0.0702802	0.175008	0.109546	0.763554	-0.00484543	0.813885	-0.0555556	0.077176	-0.209628
284	Soft drinks, concentrated (excluding low calorie)	340.//Brown and wholemeal bread//Soft drinks//Soft drinks, concentrated, not low calorie (h)//ml	0.000865376	-0.384108	0.00377908	-0.337148	-745.012	-6.62222e-06	2.2102e-06	0.113669	1	9.38889	0.00218304	0.305556	0.5	0.000646792	4	31.25	2.72214e-06	0.388889	0.666667	1.29306e-06	9	36	3.96466e-05	0.625	0.75	0.0126772	0.000146674	-0.305947	9.63793e-06	0.0881062	0.00196799	-0.388889	5.04459e-10	-0.653097
285	Soft drinks, unconcentrated (excluding low calorie)	341.//Brown and wholemeal bread//Soft drinks//Soft drinks, not concentrated, not low calorie//ml	0.0092147	-0.304875	0.00799384	-0.310256	-743.612	-5.92749e-06	2.17082e-06	0.0962587	1	9.38889	0.00218304	0.305556	0.5	0.000646792	4	8	0.0915782	0.527778	0.666667	0.00999345	9	15.1111	0.0879288	0.611111	0.75	0.00644935	0.00432334	-0.230047	0.00142126	0.0432095	0.00196799	-0.388889	0.000688721	-0.390797
286	Low calorie soft drinks, concentrated	343.//Brown and wholemeal bread//Soft drinks//Soft drinks, concentrated, low calorie (h)//ml	3.71482e-06	0.514824	7.21309e-09	0.61819	-770.994	1.01095e-05	1.53637e-06	0.382159	1	6.72222	0.00952189	0.333333	0.5	0.00315491	4	12.5	0.0139958	0.513889	0.666667	0.00515484	9	22.6667	0.00698996	0.583333	0.75	0.00142565	4.55824e-06	0.369327	1.56538e-05	0.084607	0.00196799	0.333333	0.197647	0.153611
287	Low calorie soft drinks, unconcentrated	344.//Brown and wholemeal bread//Soft drinks//Soft drinks, not concentrated, low calorie//ml	4.47678e-07	0.553926	4.53007e-08	0.591294	-767.3	7.08167e-06	1.15442e-06	0.349628	1	9.38889	0.00218304	0.305556	0.5	0.000646792	4	17	0.00193295	0.527778	0.666667	0.00999345	9	25.3333	0.00262375	0.541667	0.75	9.98991e-05	3.77429e-07	0.409233	1.81204e-06	0.103645	0.000336547	0.388889	0.00314495	0.343398
288	Confectionery	350355//Brown and wholemeal bread//Confectionery//g	3.50856e-05	0.467233	9.54476e-09	0.614249	-770.43	5.57795e-05	8.56485e-06	0.377302	1	4.5	0.0338949	0.361111	0.5	0.0122305	4	14	0.00729506	0.486111	0.666667	0.00117835	9	18.2222	0.0326812	0.638889	0.75	0.0236436	2.96926e-05	0.336463	0.000108853	0.0654638	0.00904891	0.277778	0.311422	0.120972
289	Solid chocolate	350.//Brown and wholemeal bread//Confectionery//Chocolate bars - solid//g	9.75135e-08	0.579298	1.55252e-09	0.63888	-774.091	0.000183102	2.63527e-05	0.408167	1	9.38889	0.00218304	0.305556	0.5	0.000646792	4	15.5	0.003769	0.513889	0.666667	0.00515484	9	31.5556	0.000237592	0.527778	0.75	3.70738e-05	1.26272e-07	0.425665	0	0.112993	0.000336547	0.388889	0.64274	0.0555984
290	Chocolate coated or filled bars or sweets	351.//Brown and wholemeal bread//Confectionery//Chocolate bars - filled//g	0.217911	0.146987	0.0130771	0.291195	-742.704	5.13258e-05	2.01541e-05	0.0847945	1	0.5	0.4795	0.444444	0.5	0.20479	4	3.5	0.477878	0.597222	0.666667	0.130914	9	20.4444	0.0153592	0.569444	0.75	0.000619472	0.215117	0.100156	0.257653	0.00227159	0.238435	0.111111	0.505818	-0.0796836
291	Chewing gum	352.//Brown and wholemeal bread//Confectionery//Chewing gum//g	0.0432865	-0.23889	0.0403555	-0.242234	-740.678	-0.000874709	0.000418744	0.0586773	1	1.38889	0.238593	0.416667	0.5	0.0972526	4	8.75	0.0676613	0.513889	0.666667	0.00515484	9	14.6667	0.100508	0.569444	0.75	0.000619472	0.0352983	-0.169797	0.0401662	0.0155462	0.238435	-0.166667	0.00777951	-0.311274
292	Mints and boiled sweets	353//Brown and wholemeal bread//Confectionery//Mints and boiled sweets//g	4.99333e-05	0.459065	6.78858e-08	0.585025	-766.488	0.000132524	2.19584e-05	0.342254	1	4.5	0.0338949	0.361111	0.5	0.0122305	4	16.5	0.00241664	0.458333	0.666667	0.000219273	9	24	0.00430131	0.527778	0.75	3.70738e-05	3.37384e-05	0.334116	0.000183661	0.0627671	0.00904891	0.277778	0.0345263	0.249534
293	Mints	35301//Brown and wholemeal bread//Confectionery//Mints and boiled sweets//Mints//g	0.376734	-0.10573	0.256147	-0.135579	-737.66	-0.000232651	0.000203205	0.0183817	1	2.72222	0.0989602	0.388889	0.5	0.0381846	4	2	0.735759	0.652778	0.666667	0.444883	9	14.2222	0.114637	0.708333	0.75	0.244351	0.257353	-0.0915493	0.0613802	0.0123134	0.0983192	-0.222222	7.53974e-05	-0.449257
294	Boiled sweets	35302//Brown and wholemeal bread//Confectionery//Mints and boiled sweets//Boiled sweets//g	6.56614e-06	0.503409	1.21435e-08	0.610816	-769.946	0.000140178	2.1718e-05	0.373096	1	6.72222	0.00952189	0.333333	0.5	0.00315491	4	20	0.000499399	0.430556	0.666667	3.3076e-05	9	15.5556	0.0767631	0.583333	0.75	0.00142565	5.00183e-06	0.367762	2.45278e-05	0.0795753	0.00196799	0.333333	0.00504846	0.327031
295	Fudges, toffees, caramels	354.//Brown and wholemeal bread//Confectionery//Fudges, toffees, caramels//g	0.00118039	0.374783	0.000110629	0.439856	-751.806	0.000528938	0.000129079	0.193473	1	2.72222	0.0989602	0.388889	0.5	0.0381846	4	8.75	0.0676613	0.513889	0.666667	0.00515484	9	9.77778	0.368773	0.694444	0.75	0.169728	0.000998091	0.265258	0.00183057	0.0410336	0.0331827	0.222222	0.0340721	0.250145
296	Alcoholic drinks	380389//Brown and wholemeal bread//Alcoholic drinks//ml	0.00429055	0.332755	8.67529e-06	0.497673	-756.815	5.56137e-06	1.15849e-06	0.247678	1	0.0555556	0.813664	0.472222	0.5	0.361974	4	3.5	0.477878	0.597222	0.666667	0.130914	9	16	0.0668816	0.625	0.75	0.0126772	0.00394258	0.232394	0.00997893	0.0267286	0.479807	0.0555556	0.549804	0.0716445
297	Beers	381.//Brown and wholemeal bread//Alcoholic drinks//Beers//ml	0.024472	0.265001	0.0802406	0.207537	-739.494	1.1155e-05	6.28439e-06	0.0430717	1	1.38889	0.238593	0.416667	0.5	0.0972526	4	5	0.287297	0.569444	0.666667	0.0540795	9	14.2222	0.114637	0.597222	0.75	0.003113	0.0193738	0.188576	0.0206234	0.0208286	0.0983192	0.166667	0.367463	-0.107788
298	Lagers and continental beers	382.//Brown and wholemeal bread//Alcoholic drinks//Lagers and continental beers//ml	0.00998615	0.301788	0.00400604	0.335137	-744.902	6.09322e-06	2.04741e-06	0.112317	1	0.5	0.4795	0.444444	0.5	0.20479	4	9	0.0610995	0.625	0.666667	0.263334	9	8	0.534146	0.680556	0.75	0.112065	0.00783492	0.214397	0.0149042	0.0234627	0.238435	0.111111	0.00801673	0.310149
299	Ciders and perrys	383.//Brown and wholemeal bread//Alcoholic drinks//Ciders and perry//ml	0.00211281	0.356518	0.0010986	0.376965	-747.36	1.43952e-05	4.22752e-06	0.142102	1	0.5	0.4795	0.444444	0.5	0.20479	4	6.5	0.16479	0.569444	0.666667	0.0540795	9	16	0.0668816	0.611111	0.75	0.00644935	0.00237933	0.244914	0.00406472	0.0343135	0.238435	0.111111	0.727548	0.0417712
300	Wine and champagne	384//Brown and wholemeal bread//Alcoholic drinks//Wine and champagne//ml	0.0784373	0.208759	0.0324705	0.252355	-741.062	7.4903e-06	3.43281e-06	0.063683	1	0.5	0.4795	0.444444	0.5	0.20479	4	0.75	0.945023	0.625	0.666667	0.263334	9	12.8889	0.167699	0.638889	0.75	0.0236436	0.118651	0.125978	0.161658	0.00535931	0.238435	0.111111	0.0317407	-0.253393
301	Champagne, sparkling wines and wine with mixer	38402//Brown and wholemeal bread//Alcoholic drinks//Wine and champagne//Champagne, sparkling wines and wine with mixer//ml	3.91587e-07	0.556242	6.1253e-06	0.504824	-757.504	8.11122e-05	1.65775e-05	0.254847	1	16.0556	6.15109e-05	0.25	0.5	1.28436e-05	4	23.25	0.000112865	0.5	0.666667	0.00252817	9	27.5556	0.00113133	0.638889	0.75	0.0236436	5.74553e-06	0.365415	9.13705e-06	0.0886824	4.47134e-06	0.5	2.71985e-06	0.520902
302	Table wine	38403//Brown and wholemeal bread//Alcoholic drinks//Wine and champagne//Table wine//ml	0.332734	0.115795	0.164119	0.165736	-738.33	5.12458e-06	3.64454e-06	0.0274685	1	0.0555556	0.813664	0.5	0.5	0.546853	4	1.5	0.826641	0.625	0.666667	0.263334	9	9.77778	0.368773	0.680556	0.75	0.112065	0.462919	0.0594679	0.510965	-0.00205853	0.813885	0	0.00272234	-0.348222
303	Spirits with mixer	385.//Brown and wholemeal bread//Alcoholic drinks//Spirits with mixer//ml	0.000463369	0.402084	0.00262007	0.349489	-745.704	0.000256951	8.23342e-05	0.122143	1	9.38889	0.00218304	0.305556	0.5	0.000646792	4	10.25	0.0364206	0.569444	0.666667	0.0540795	9	21.3333	0.0112498	0.611111	0.75	0.00644935	0.000632091	0.27543	0.000646249	0.0503311	0.000336547	0.388889	0.100878	0.1949
304	Fortified wines	386.//Brown and wholemeal bread//Alcoholic drinks//Fortified wines//ml	0.147297	-0.172519	0.257694	-0.135143	-737.651	-4.71869e-05	4.13501e-05	0.0182637	1	4.5	0.0338949	0.361111	0.5	0.0122305	4	7.25	0.123252	0.555556	0.666667	0.0323503	9	18.6667	0.0281811	0.652778	0.75	0.0418433	0.125697	-0.123631	0.0150866	0.0233585	0.0331827	-0.277778	0.000421049	-0.404753
305	Spirits	387.//Brown and wholemeal bread//Alcoholic drinks//Spirits//ml	0.00329203	0.341855	0.000339708	0.410655	-749.622	6.34362e-05	1.68347e-05	0.168638	1	2.72222	0.0989602	0.388889	0.5	0.0381846	4	8	0.0915782	0.527778	0.666667	0.00999345	9	16.8889	0.0504847	0.569444	0.75	0.000619472	0.00348228	0.235524	0.0166162	0.0225716	0.0331827	0.222222	0.433203	0.0938002
306	Liqueurs and cocktails	388.//Brown and wholemeal bread//Alcoholic drinks//Liqueurs and cocktails//ml	3.32844e-06	0.516979	3.53183e-06	0.515817	-758.597	0.000280128	5.56083e-05	0.266067	1	12.5	0.000406952	0.277778	0.5	0.000103858	4	21	0.000316669	0.458333	0.666667	0.000219273	9	34.6667	6.82118e-05	0.513889	0.75	1.30523e-05	1.31853e-06	0.389671	0	0.120496	4.45288e-05	0.444444	0.0468542	0.235063
307	Indian, Chinese or Thai food	eo100//Indian, Chinese or Thai food//g	5.70333e-06	-0.50627	2.51284e-07	-0.563791	-763.866	-9.90292e-05	1.73393e-05	0.31786	1	4.5	0.0338949	0.361111	0.5	0.0122305	4	14	0.00729506	0.486111	0.666667	0.00117835	9	42.2222	2.99296e-06	0.472222	0.75	4.14574e-07	7.22564e-06	-0.361502	3.99125e-05	0.0742513	0.0331827	-0.277778	0.575216	-0.0671426
308	Indian	eo1001//Indian, Chinese or Thai food//Indian//g	4.58789e-08	-0.591099	7.8078e-09	-0.617081	-770.835	-0.000192298	2.93091e-05	0.380789	1	6.72222	0.00952189	0.333333	0.5	0.00315491	4	25.5	3.99069e-05	0.458333	0.666667	0.000219273	9	32	0.000199129	0.513889	0.75	1.30523e-05	1.92544e-07	-0.419405	8.81288e-08	0.106051	0.00904891	-0.333333	0.00301241	-0.344845
309	Meat or fish based curry with sauce	eo100101//Indian, Chinese or Thai food//Indian//Meat or fish based curry with sauce//g	0.000433408	-0.403949	0.000124895	-0.436823	-751.569	-0.000259398	6.38462e-05	0.190815	1	1.38889	0.238593	0.416667	0.5	0.0972526	4	8	0.0915782	0.527778	0.666667	0.00999345	9	26.6667	0.00158776	0.527778	0.75	3.70738e-05	0.000440281	-0.283255	0.00212711	0.0398439	0.238435	-0.166667	0.563532	-0.0692006
310	Indian breads	eo100107//Indian, Chinese or Thai food//Indian//Indian breads//g	0.0400551	-0.242588	0.129599	-0.180313	-738.704	-0.000386651	0.000252096	0.0325129	1	0.5	0.4795	0.444444	0.5	0.20479	4	6.5	0.16479	0.597222	0.666667	0.130914	9	9.33333	0.407091	0.666667	0.75	0.0702802	0.0397529	-0.165884	0.0858632	0.00982929	0.479807	-0.111111	0.350319	-0.111679
311	Chinese	eo1002//Indian, Chinese or Thai food//Chinese//g	0.13803	-0.176507	0.0531806	-0.228831	-740.197	-7.31651e-05	3.72015e-05	0.0523636	1	0.5	0.4795	0.444444	0.5	0.20479	4	2	0.735759	0.638889	0.666667	0.349524	9	16.8889	0.0504847	0.694444	0.75	0.169728	0.160051	-0.113459	0.31332	0.0010219	0.238435	0.111111	0.0657586	0.218053
312	Chinese or Thai meat or fish based dishes excluding curry	eo100201//Indian, Chinese or Thai food//Chinese//Chinese or Thai meat or fish based dishes excluding curry//g	0.410277	-0.0985272	0.389789	-0.102883	-737.09	-8.03707e-05	9.28738e-05	0.010585	1	0.0555556	0.813664	0.472222	0.5	0.361974	4	3.5	0.477878	0.652778	0.666667	0.444883	9	10.2222	0.332797	0.652778	0.75	0.0418433	0.439559	-0.0625978	0.854018	-0.00584439	0.813885	-0.0555556	0.189508	0.156409
313	Chinese or Thai curry	eo100204//Indian, Chinese or Thai food//Chinese//Chinese or Thai curry//g	0.00781302	0.311113	0.605951	0.0618187	-736.6	5.5265e-05	0.000106647	0.00382155	1	12.5	0.000406952	0.277778	0.5	0.000103858	4	15	0.00470122	0.583333	0.666667	0.086156	9	24	0.00430131	0.680556	0.75	0.112065	0.00829899	0.212833	0.000677342	0.0498593	4.45288e-05	0.444444	0.000190269	0.426072
314	Meat and meat products	eo110//Meat and meat products//g	1.02697e-05	0.494148	0.000152266	0.431808	-751.182	6.14362e-05	1.53382e-05	0.186458	1	12.5	0.000406952	0.277778	0.5	0.000103858	4	12.5	0.0139958	0.527778	0.666667	0.00999345	9	24.8889	0.00309658	0.625	0.75	0.0126772	2.29422e-05	0.341158	2.08797e-05	0.0812411	4.45288e-05	0.444444	0.0010926	0.37713
315	Carcase meat	eo1101//Meat and meat products//Carcase meat//g	8.60711e-05	0.446042	0.000178861	0.427674	-750.868	0.000252378	6.37566e-05	0.182905	1	4.5	0.0338949	0.361111	0.5	0.0122305	4	13.25	0.0101167	0.513889	0.666667	0.00515484	9	16.4444	0.0581608	0.597222	0.75	0.003113	6.3127e-05	0.322379	3.21406e-05	0.0762423	0.00904891	0.277778	0.731785	0.0410959
316	Steak - without sauce e.g. braised, sirloin	eo110101//Meat and meat products//Carcase meat//Steak - without sauce e.g. braised, sirloin//g	0.173181	0.162293	0.129502	0.180358	-738.705	0.000273395	0.000178207	0.032529	1	2.72222	0.0989602	0.388889	0.5	0.0381846	4	3	0.557825	0.625	0.666667	0.263334	9	11.1111	0.26817	0.722222	0.75	0.334759	0.175008	0.109546	0.0620972	0.0122262	0.0331827	0.222222	0.872835	-0.0191974
317	Roast meat with sauce or gravy	eo110102//Meat and meat products//Carcase meat//Roast meat with sauce or gravy//g	0.000876723	0.383722	0.00287061	0.346458	-745.531	0.000341313	0.000110455	0.120033	1	0.0555556	0.813664	0.472222	0.5	0.361974	4	10.5	0.032797	0.541667	0.666667	0.01843	9	31.5556	0.000237592	0.666667	0.75	0.0702802	0.000678775	0.273865	0.000853203	0.0475898	0.479807	0.0555556	0.130672	0.179819
318	Bacon	eo110106//Meat and meat products//Carcase meat//Bacon//g	0.0385556	0.244389	0.0147107	0.28645	-742.489	0.000628171	0.000251124	0.0820536	1	0.5	0.4795	0.444444	0.5	0.20479	4	3.75	0.440896	0.625	0.666667	0.263334	9	6.22222	0.717488	0.666667	0.75	0.0702802	0.0501031	0.158059	0.144088	0.00614514	0.238435	0.111111	0.348368	-0.112129
319	Gammon or ham	eo110107//Meat and meat products//Carcase meat//Gammon or ham//g	0.154072	0.169722	0.0775976	0.209336	-739.551	0.000586862	0.000327652	0.0438216	1	0.5	0.4795	0.444444	0.5	0.20479	4	2	0.735759	0.597222	0.666667	0.130914	9	8	0.534146	0.708333	0.75	0.244351	0.140762	0.118936	0.346327	0.000387591	0.238435	0.111111	0.444852	-0.0914528
320	Poultry	eo1102//Meat and meat products//Poultry//g	0.582206	0.0659206	0.938869	-0.00919893	-736.33	-3.28268e-06	4.26505e-05	8.46203e-05	1	0.0555556	0.813664	0.472222	0.5	0.361974	4	5	0.287297	0.638889	0.666667	0.349524	9	18.2222	0.0326812	0.791667	0.75	0.829162	0.543416	0.0492958	0.323488	0.000818852	0.479807	0.0555556	0.0560304	0.22622
321	Chicken or turkey with sauce or gravy	eo110201//Meat and meat products//Poultry//Chicken or turkey with sauce or gravy//g	0.391648	-0.102482	0.0489494	-0.232927	-740.341	-0.000104004	5.19e-05	0.0542548	1	0.0555556	0.813664	0.472222	0.5	0.361974	4	7.5	0.111709	0.666667	0.666667	0.544216	9	7.55556	0.579479	0.75	0.75	0.545144	0.433826	-0.0633803	0.134364	0.0066503	0.479807	0.0555556	0.252211	0.136697
322	Chicken or turkey in breadcrumbs or batter	eo110202//Meat and meat products//Poultry//Chicken or turkey in breadcrumbs or batter//g	0.00507136	0.32687	0.0009441	0.38152	-747.65	0.000277055	8.02308e-05	0.145558	1	2.72222	0.0989602	0.388889	0.5	0.0381846	4	15	0.00470122	0.625	0.666667	0.263334	9	8	0.534146	0.666667	0.75	0.0702802	0.0050326	0.226135	0.0109873	0.0259415	0.0331827	0.222222	0.0221432	0.269342
323	Burgers	eo1103//Meat and meat products//Burgers//g	0.0036869	0.337996	0.00406312	0.334647	-744.876	0.00016296	5.48472e-05	0.111989	1	9.38889	0.00218304	0.305556	0.5	0.000646792	4	11	0.026564	0.652778	0.666667	0.444883	9	17.7778	0.037841	0.708333	0.75	0.244351	0.00419287	0.230829	0.00439063	0.0336488	0.000336547	0.388889	0.0298625	0.256158
324	Small or single burgers	eo110301//Meat and meat products//Burgers//Small or single burgers//g	0.267965	0.132291	0.110033	0.189937	-738.97	0.000203652	0.000125821	0.036076	1	1.38889	0.238593	0.416667	0.5	0.0972526	4	4.25	0.373228	0.694444	0.666667	0.731042	9	16	0.0668816	0.791667	0.75	0.829162	0.26146	0.0907668	0.0668892	0.0116717	0.0983192	0.166667	0.30028	0.12377
325	Large or double burgers	eo110302//Meat and meat products//Burgers//Large or double burgers//g	0.503753	0.0800695	0.427059	0.0950528	-736.978	7.64836e-05	9.57378e-05	0.00903503	1	0.5	0.4795	0.444444	0.5	0.20479	4	2	0.735759	0.638889	0.666667	0.349524	9	5.77778	0.761937	0.722222	0.75	0.334759	0.468866	0.0586854	0.628317	-0.00341363	0.238435	0.111111	0.5176	-0.0774969
326	Chicken burger	eo110303//Meat and meat products//Burgers//Chicken burger//g	1.39048e-05	0.487716	5.12946e-05	0.458434	-753.311	0.000536208	0.000124244	0.210162	1	16.0556	6.15109e-05	0.25	0.5	1.28436e-05	4	20	0.000499399	0.430556	0.666667	3.3076e-05	9	26.2222	0.00187872	0.555556	0.75	0.000255392	1.08536e-05	0.35446	5.54226e-06	0.0909036	4.47134e-06	0.5	1.85221e-06	0.528233
327	Sausages and kebabs	eo1104//Meat and meat products//Sausages and kebabs//g	0.0224926	0.268667	0.0193402	0.275116	-741.991	0.000141481	5.90939e-05	0.0756886	1	2.72222	0.0989602	0.388889	0.5	0.0381846	4	11	0.026564	0.527778	0.666667	0.00999345	9	17.7778	0.037841	0.625	0.75	0.0126772	0.026311	0.179186	0.00929657	0.0272942	0.0331827	0.222222	0.000555452	0.396971
328	Kebabs - all types including chicken	eo110401//Meat and meat products//Sausages and kebabs//Kebabs - all types including chicken//g	0.0673247	-0.216831	0.0438635	-0.238254	-740.532	-0.000145206	7.07464e-05	0.0567649	1	4.5	0.0338949	0.361111	0.5	0.0122305	4	7.25	0.123252	0.555556	0.666667	0.0323503	9	20.8889	0.013153	0.569444	0.75	0.000619472	0.0426481	-0.163537	0.0108305	0.0260615	0.0331827	-0.277778	0.380834	0.10483
329	Plain sausages e.g. beef, pork	eo110402//Meat and meat products//Sausages and kebabs//Plain sausages e.g. beef, pork//g	1.09667e-05	0.492765	5.10285e-06	0.508512	-757.866	0.00065563	0.00013269	0.258585	1	9.38889	0.00218304	0.305556	0.5	0.000646792	4	12.5	0.0139958	0.486111	0.666667	0.00117835	9	20	0.0179124	0.555556	0.75	0.000255392	1.18688e-05	0.352895	2.29049e-05	0.0807381	0.000336547	0.388889	0.200895	0.152518
330	Hot dogs and sausage sandwiches	eo110404//Meat and meat products//Sausages and kebabs//Hot dogs and sausage sandwiches//g	1.93897e-08	0.604026	1.57612e-07	0.571532	-764.799	0.000612539	0.000105115	0.326649	1	20.0556	7.52247e-06	0.222222	0.5	1.19866e-06	4	26.25	2.81756e-05	0.416667	0.666667	1.1856e-05	9	40.8889	5.2403e-06	0.458333	0.75	1.18013e-07	4.78337e-08	0.43975	0	0.140202	3.32751e-07	0.555556	1.60891e-07	0.571194
331	Meat pies and sausage rolls	eo1105//Meat and meat products//Meat pies and sausage rolls//g	0.00123764	0.373336	0.00208132	0.357003	-746.141	0.000172057	5.38079e-05	0.127451	1	0.5	0.4795	0.444444	0.5	0.20479	4	7.25	0.123252	0.555556	0.666667	0.0323503	9	24.8889	0.00309658	0.680556	0.75	0.112065	0.00140394	0.257433	0.00171062	0.0416472	0.238435	0.111111	0.234948	0.141745
332	Meat pies (pastry topped) and pasties	eo110501//Meat and meat products//Meat pies and sausage rolls//Meat pies (pastry topped) and pasties//g	0.000735972	0.388867	0.00296678	0.345357	-745.469	0.000185374	6.02077e-05	0.119271	1	1.38889	0.238593	0.416667	0.5	0.0972526	4	8.25	0.0828379	0.541667	0.666667	0.01843	9	24	0.00430131	0.652778	0.75	0.0418433	0.000728647	0.2723	0.00135995	0.0435835	0.0983192	0.166667	0.0286082	0.258087
333	Sausage roll (pastry)	eo110503//Meat and meat products//Meat pies and sausage rolls//Sausage roll (pastry)//g	0.0789086	0.208438	0.0484823	0.233396	-740.357	0.000508199	0.000253062	0.0544739	1	0.5	0.4795	0.444444	0.5	0.20479	4	8	0.0915782	0.652778	0.666667	0.444883	9	29.3333	0.000569242	0.625	0.75	0.0126772	0.0728451	0.144757	0.0195755	0.0212515	0.238435	0.111111	0.547472	-0.0720625
334	Casseroles	eo1106//Meat and meat products//Casseroles//g	0.0578465	0.224613	0.0357945	0.247863	-740.889	0.000180929	8.4524e-05	0.0614359	1	2.72222	0.0989602	0.388889	0.5	0.0381846	4	3.75	0.440896	0.625	0.666667	0.263334	9	7.55556	0.579479	0.694444	0.75	0.169728	0.0560727	0.154147	0.0748678	0.010826	0.0331827	0.222222	0.696932	0.0466911
335	Meat lasagne, cannelloni, moussaka and other meat-based oven baked dishes	eo110603//Meat and meat products//Casseroles//Meat lasagne, cannelloni, moussaka and other meat-based oven baked dishes//g	0.00472007	0.32941	0.00283151	0.346915	-745.557	0.000288665	9.32774e-05	0.12035	1	4.5	0.0338949	0.361111	0.5	0.0122305	4	8	0.0915782	0.569444	0.666667	0.0540795	9	13.7778	0.130453	0.638889	0.75	0.0236436	0.00359253	0.234742	0.00504859	0.0324466	0.00904891	0.277778	0.491287	0.0824169
336	Other meat and meat products	eo1108//Meat and meat products//Other meat and meat products//g	0.542466	0.0729629	0.666207	0.0517071	-736.517	0.000130137	0.000300415	0.00267363	1	2.72222	0.0989602	0.388889	0.5	0.0381846	4	1.5	0.826641	0.625	0.666667	0.263334	9	15.1111	0.0879288	0.625	0.75	0.0126772	0.468866	0.0586854	0.26279	0.00214251	0.0331827	0.222222	0.00680134	0.316258
337	Fish and fish products	eo120//Fish and fish products//g	0.36847	0.107563	0.935469	0.00971168	-736.331	5.59181e-06	6.88158e-05	9.43167e-05	1	1.38889	0.238593	0.416667	0.5	0.0972526	4	6.5	0.16479	0.652778	0.666667	0.444883	9	7.11111	0.625552	0.722222	0.75	0.334759	0.348131	0.0758998	0.182244	0.00454832	0.0983192	0.166667	0.00752244	0.312528
338	White fish	eo1201//Fish and fish products//White fish//g	0.00758763	0.312207	0.0400528	0.242591	-740.691	0.000192519	9.20194e-05	0.0588502	1	4.5	0.0338949	0.361111	0.5	0.0122305	4	7.25	0.123252	0.611111	0.666667	0.189913	9	15.1111	0.0879288	0.680556	0.75	0.112065	0.0126377	0.201095	0.0223888	0.0201725	0.00904891	0.277778	0.114685	0.187536
339	White fish - fried (incl in batter/breadcrumbs) - without sauce	eo120102//Fish and fish products//White fish//White fish - fried (incl in batter/breadcrumbs) - without sauce//g	0.000672098	0.391504	0.00755742	0.312355	-743.716	0.000246152	8.94774e-05	0.0975658	1	9.38889	0.00218304	0.305556	0.5	0.000646792	4	16.5	0.00241664	0.5	0.666667	0.00252817	9	15.1111	0.0879288	0.666667	0.75	0.0702802	0.00083876	0.269171	0.00043706	0.053763	0.000336547	0.388889	0.109217	0.190366
340	Shellfish	eo1203//Fish and fish products//Shellfish - without sauce or dressing e.g. prawns, shrimps, oysters, crab//g	0.559723	0.0698759	0.492324	0.0822204	-736.813	0.000334199	0.000484176	0.00676019	1	1.38889	0.238593	0.416667	0.5	0.0972526	4	2.75	0.600494	0.694444	0.666667	0.731042	9	16.4444	0.0581608	0.75	0.75	0.545144	0.672347	0.0344288	0.384157	-0.00026466	0.0983192	0.166667	0.10407	0.193131
341	Other fish products	eo1205//Fish and fish products//Other fish products and unspecified 'fish' e.g. squid, sushi, crabsticks//g	0.621327	-0.0591999	0.00576734	-0.322266	-744.219	-0.000385449	0.00013533	0.103855	1	0.5	0.4795	0.444444	0.5	0.20479	4	8.75	0.0676613	0.611111	0.666667	0.189913	9	9.77778	0.368773	0.694444	0.75	0.169728	0.6512	-0.0367762	0.217934	0.00336189	0.238435	0.111111	0.0176212	0.279021
342	Processed fish	eo1206//Fish and fish products//Processed fish//g	0.379366	0.105151	0.493599	0.0819791	-736.81	0.000203472	0.000295656	0.00672058	1	0.0555556	0.813664	0.472222	0.5	0.361974	4	2	0.735759	0.597222	0.666667	0.130914	9	7.55556	0.579479	0.666667	0.75	0.0702802	0.358213	0.0743349	0.689139	-0.00406353	0.479807	0.0555556	0.576685	-0.0668853
343	Fish, processed, in breadcrumbs (fish fingers, fish cakes, scampi) - without sauce or dressing	eo120601//Fish and fish products//Processed fish//Fish, processed, in breadcrumbs (fish fingers, fish cakes, scampi) - without sauce or dressing//g	0.00949767	0.303717	0.00366908	0.338162	-745.068	0.00114003	0.000379203	0.114354	1	0.0555556	0.813664	0.5	0.5	0.546853	4	11	0.026564	0.486111	0.666667	0.00117835	9	16.8889	0.0504847	0.652778	0.75	0.0418433	0.0116363	0.203443	0.0415824	0.0152758	0.813885	0	0.632952	0.0572384
344	Fish based pie or other dish e.g. paella, kedgeree, tuna pasta bake	eo120603//Fish and fish products//Processed fish//Fish based pie or other dish e.g. paella, kedgeree, tuna pasta bake//g	0.3857	-0.103769	0.63294	-0.0572405	-736.561	-0.000187011	0.000389853	0.00327648	1	0.0555556	0.813664	0.5	0.5	0.546853	4	3.5	0.477878	0.597222	0.666667	0.130914	9	15.5556	0.0767631	0.694444	0.75	0.169728	0.358213	-0.0743349	0.406598	-0.000620518	0.813885	0	0.402036	-0.100264
345	Cheese and egg dishes or pizza	eo130//Cheese and egg dishes or pizza//g	0.320445	0.118754	0.574677	0.0672371	-736.651	2.58187e-05	4.57923e-05	0.00452083	1	4.5	0.0338949	0.361111	0.5	0.0122305	4	6.5	0.16479	0.555556	0.666667	0.0323503	9	11.1111	0.26817	0.625	0.75	0.0126772	0.229857	0.0970266	0.0765295	0.0106642	0.00904891	0.277778	0.00152677	0.36684
346	Cheese	eo1301//Cheese and egg dishes or pizza//Cheese//g	0.051827	0.230111	0.0263939	0.261675	-741.431	0.000626612	0.000276239	0.0684737	1	0.0555556	0.813664	0.472222	0.5	0.361974	4	3.5	0.477878	0.611111	0.666667	0.189913	9	14.2222	0.114637	0.722222	0.75	0.334759	0.0548336	0.15493	0.141067	0.00629709	0.813885	-0.0555556	0.353258	0.111004
347	Soft, continental or processed cheese e.g. brie	eo130102//Cheese and egg dishes or pizza//Cheese//Soft, continental or processed cheese e.g. brie//g	0.125844	0.18207	0.298398	0.124249	-737.445	0.00108975	0.00104017	0.0154379	1	6.72222	0.00952189	0.333333	0.5	0.00315491	4	4.25	0.373228	0.611111	0.666667	0.189913	9	21.3333	0.0112498	0.763889	0.75	0.651214	0.175008	0.109546	0.0116539	0.0254633	0.00196799	0.333333	0.138176	0.176442
348	Cheddar, blue or other hard cheese and unspecified 'cheese'	eo130103//Cheese and egg dishes or pizza//Cheese//Cheddar, blue or other hard cheese and unspecified 'cheese'//g	0.876004	-0.018715	0.603718	-0.0622013	-736.603	-0.000511827	0.000981596	0.00386901	1	0.0555556	0.813664	0.472222	0.5	0.361974	4	10.5	0.032797	0.541667	0.666667	0.01843	9	7.55556	0.579479	0.694444	0.75	0.169728	0.834422	-0.0172144	0.640605	-0.00354664	0.813885	-0.0555556	0.967283	-0.00491993
349	Quiche and cheese pies or pasties	eo130104//Cheese and egg dishes or pizza//Cheese//Quiche and cheese pies or pasties//g	0.00683112	0.316097	0.00636107	0.31871	-744.036	0.000820824	0.000291773	0.101576	1	0.0555556	0.813664	0.472222	0.5	0.361974	4	5.75	0.218613	0.611111	0.666667	0.189913	9	27.5556	0.00113133	0.680556	0.75	0.112065	0.00394258	0.232394	0.00893404	0.0276189	0.813885	-0.0555556	0.115766	0.18699
350	Pizza	eo1302//Cheese and egg dishes or pizza//Pizza//g	0.684066	-0.0487813	0.542315	-0.0729901	-736.709	-3.19241e-05	5.2137e-05	0.00532756	1	0.0555556	0.813664	0.472222	0.5	0.361974	4	5.25	0.262594	0.666667	0.666667	0.544216	9	14.2222	0.114637	0.722222	0.75	0.334759	0.752017	-0.0258216	0.118041	0.00756736	0.479807	0.0555556	0.000389495	0.406907
351	Pizza - cheese and tomato, vegetable or unspecified 'pizza'	eo130201//Cheese and egg dishes or pizza//Pizza//Pizza - cheese and tomato, vegetable or unspecified 'pizza'//g	0.37237	-0.106695	0.130764	-0.179776	-738.69	-0.000113395	7.41613e-05	0.0323195	1	0.0555556	0.813664	0.5	0.5	0.546853	4	7.5	0.111709	0.625	0.666667	0.263334	9	17.7778	0.037841	0.652778	0.75	0.0418433	0.480884	-0.0571205	0.0757647	0.0107386	0.813885	0	0.0043263	0.332465
352	Pizza - meat, fish or poultry	eo130202//Cheese and egg dishes or pizza//Pizza//Pizza - meat, fish or poultry//g	0.630849	0.0575921	0.399048	0.100898	-737.061	8.61764e-05	0.000101562	0.0101805	1	0.0555556	0.813664	0.472222	0.5	0.361974	4	2.75	0.600494	0.680556	0.666667	0.641521	9	4.44444	0.879806	0.736111	0.75	0.437108	0.665268	0.0352113	0.641618	-0.00355758	0.479807	0.0555556	0.0153754	0.284649
353	Eggs	eo1303//Cheese and egg dishes or pizza//Eggs//g	0.0991129	0.195897	0.10908	0.190438	-738.984	0.000155849	9.60237e-05	0.0362668	1	4.5	0.0338949	0.361111	0.5	0.0122305	4	5	0.287297	0.638889	0.666667	0.349524	9	11.1111	0.26817	0.708333	0.75	0.244351	0.116373	0.126761	0.146965	0.00601628	0.00904891	0.277778	0.650267	0.0543443
354	Eggs - scrambled, fried, omelettes or unspecified 'egg'	eo130302//Cheese and egg dishes or pizza//Eggs//Eggs - scrambled, fried, omelettes or unspecified 'egg'//g	0.196415	0.154029	0.189861	0.156286	-738.105	0.000127225	9.61022e-05	0.0244252	1	1.38889	0.238593	0.416667	0.5	0.0972526	4	8	0.0915782	0.652778	0.666667	0.444883	9	5.33333	0.804337	0.736111	0.75	0.437108	0.211541	0.100939	0.246926	0.00254168	0.0983192	0.166667	0.579811	-0.0663387
355	Fresh and processed potatoes	eo140//Fresh and processed potatoes//g	4.12162e-08	0.592739	7.97229e-08	0.582497	-766.165	9.62977e-05	1.60611e-05	0.339302	1	20.0556	7.52247e-06	0.222222	0.5	1.19866e-06	4	27.75	1.40159e-05	0.416667	0.666667	1.1856e-05	9	42.6667	2.48148e-06	0.458333	0.75	1.18013e-07	1.19736e-07	0.426448	0	0.125757	3.32751e-07	0.555556	0.00114842	0.375619
356	Chips and french fries - from fast food outlet e.g. McDonalds	eo140101//Fresh and processed potatoes//Chips and french fries - from fast food outlet e.g. McDonalds//g	0.294246	0.125314	0.146539	0.172838	-738.508	0.000130915	8.91692e-05	0.0298731	1	0.0555556	0.813664	0.5	0.5	0.546853	4	2	0.735759	0.597222	0.666667	0.130914	9	8	0.534146	0.680556	0.75	0.112065	0.269809	0.0892019	0.362944	9.21271e-05	0.813885	0	0.207309	0.150396
357	Chips - served with meal e.g. from restaurant or chip shop	eo140102//Fresh and processed potatoes//Chips - served with meal e.g. from restaurant or chip shop//g	5.67618e-06	0.506367	2.26445e-05	0.477087	-754.92	0.000126719	2.79005e-05	0.227612	1	12.5	0.000406952	0.277778	0.5	0.000103858	4	20	0.000499399	0.486111	0.666667	0.00117835	9	23.5556	0.00506213	0.611111	0.75	0.00644935	1.69108e-05	0.346635	2.31338e-05	0.0805701	4.45288e-05	0.444444	0.00224022	0.354621
358	Potatoes - boiled or unspecified 'potato'	eo140103//Fresh and processed potatoes//Potatoes - boiled or unspecified 'potato'//g	0.234198	0.141971	0.180521	0.1596	-738.182	0.000197739	0.000146186	0.0254723	1	2.72222	0.0989602	0.388889	0.5	0.0381846	4	2	0.735759	0.694444	0.666667	0.731042	9	10.6667	0.299251	0.736111	0.75	0.437108	0.287051	0.086072	0.41461	-0.000740805	0.0331827	0.222222	0.675407	0.0501962
359	Potatoes - mashed	eo140104//Fresh and processed potatoes//Potatoes - mashed//g	1.1977e-05	0.4909	3.54223e-05	0.467014	-754.039	0.000672483	0.000152187	0.218102	1	12.5	0.000406952	0.277778	0.5	0.000103858	4	17	0.00193295	0.472222	0.666667	0.000521686	9	17.7778	0.037841	0.597222	0.75	0.003113	2.39553e-05	0.340376	1.33138e-05	0.0857233	4.45288e-05	0.444444	0.000138192	0.434272
360	Potatoes - roast	eo140105//Fresh and processed potatoes//Potatoes - roast//g	2.2203e-05	0.477523	1.8402e-05	0.481652	-755.329	0.000365504	7.94866e-05	0.231988	1	2.72222	0.0989602	0.388889	0.5	0.0381846	4	15.5	0.003769	0.486111	0.666667	0.00117835	9	27.5556	0.00113133	0.611111	0.75	0.00644935	3.0987e-05	0.335681	0.000136462	0.0644685	0.0331827	0.222222	0.430358	0.0943791
361	Sautéed potatoes, potato croquettes, hash browns etc.	eo140106//Fresh and processed potatoes//Sautéed potatoes, potato croquettes, hash browns etc.//g	2.39408e-05	0.475851	6.77036e-06	0.502783	-757.306	0.000870166	0.000178811	0.252791	1	6.72222	0.00952189	0.333333	0.5	0.00315491	4	9.5	0.0497472	0.555556	0.666667	0.0323503	9	16.8889	0.0504847	0.611111	0.75	0.00644935	2.84497e-05	0.337246	7.5417e-05	0.068343	0.00196799	0.333333	0.31755	0.119461
362	Baked or jacket potatoes - without filling	eo140107//Fresh and processed potatoes//Baked or jacket potatoes - without filling//g	0.675211	-0.0502283	0.951959	-0.00722657	-736.328	-8.84218e-06	0.00014624	5.22233e-05	1	0.5	0.4795	0.444444	0.5	0.20479	4	4.25	0.373228	0.611111	0.666667	0.189913	9	9.77778	0.368773	0.652778	0.75	0.0418433	0.630329	-0.0391236	0.654842	-0.00370009	0.479807	-0.111111	0.00646413	-0.318123
363	Other potato dishes (e.g. wedges, potato salad) including unspecified 'potato dish'	eo140108//Fresh and processed potatoes//Other potato dishes (e.g. wedges, potato salad) including unspecified 'potato dish'//g	0.0759767	0.210464	0.0251371	0.263826	-741.519	0.000549628	0.00024018	0.069604	1	1.38889	0.238593	0.416667	0.5	0.0972526	4	5	0.287297	0.652778	0.666667	0.444883	9	6.22222	0.717488	0.680556	0.75	0.112065	0.0760044	0.143192	0.213848	0.00348668	0.0983192	0.166667	0.0756107	0.210721
364	Vegetables	eo150//Vegetables//g	0.000570716	0.396199	0.00059023	0.395239	-748.554	0.000119614	3.32268e-05	0.156214	1	6.72222	0.00952189	0.333333	0.5	0.00315491	4	10.5	0.032797	0.625	0.666667	0.263334	9	16.8889	0.0504847	0.652778	0.75	0.0418433	0.000899427	0.267606	0.000753773	0.0487311	0.00196799	0.333333	0.680125	0.0494244
365	Green vegetables	eo1501//Vegetables//Green vegetables//g	0.0490636	0.232812	0.0353121	0.248492	-740.913	0.000277014	0.000129063	0.0617484	1	0.5	0.4795	0.444444	0.5	0.20479	4	1.5	0.826641	0.625	0.666667	0.263334	9	11.1111	0.26817	0.722222	0.75	0.334759	0.0352983	0.169797	0.0263936	0.0188675	0.238435	0.111111	0.707086	0.0450511
366	Other green vegetables e.g. spinach, cabbage, sprouts	eo150102//Vegetables//Green vegetables//Other green vegetables e.g. spinach, cabbage, sprouts//g	0.038926	0.243939	0.0297154	0.256381	-741.22	0.000288143	0.000129841	0.065731	1	0.5	0.4795	0.444444	0.5	0.20479	4	3.75	0.440896	0.583333	0.666667	0.086156	9	11.1111	0.26817	0.722222	0.75	0.334759	0.0269758	0.178404	0.0250981	0.0192679	0.238435	0.111111	0.728153	0.0416747
367	Other fresh vegetables	eo1502//Vegetables//Other fresh vegetables//g	9.94142e-05	0.442504	1.32109e-05	0.488812	-755.983	0.000328158	7.00008e-05	0.238937	1	6.72222	0.00952189	0.333333	0.5	0.00315491	4	13.5	0.00907432	0.541667	0.666667	0.01843	9	26.6667	0.00158776	0.569444	0.75	0.000619472	9.10418e-05	0.315336	4.79373e-05	0.0728606	0.00196799	0.333333	0.539615	0.0734774
368	Peas and sweetcorn	eo150203//Vegetables//Other fresh vegetables//Peas and sweetcorn//g	0.00141152	0.369284	0.00023852	0.420149	-750.308	0.000565556	0.000145999	0.176525	1	4.5	0.0338949	0.361111	0.5	0.0122305	4	11	0.026564	0.513889	0.666667	0.00515484	9	29.3333	0.000569242	0.583333	0.75	0.00142565	0.000964141	0.266041	0.000639161	0.0504387	0.00904891	0.277778	0.564623	0.0690077
369	Baked beans and other beans (not green beans) and pulses	eo150204//Vegetables//Other fresh vegetables//Baked beans and other beans (not green beans) and pulses//g	0.000410916	0.405428	0.000720726	0.389477	-748.169	0.000440824	0.000124598	0.151693	1	9.38889	0.00218304	0.305556	0.5	0.000646792	4	14.75	0.00524884	0.555556	0.666667	0.0323503	9	16.8889	0.0504847	0.625	0.75	0.0126772	0.000352892	0.28795	6.18263e-05	0.0705405	0.000336547	0.388889	0.192008	0.155541
370	Tomato - cooked or processed	eo150206//Vegetables//Other fresh vegetables//Tomato - cooked or processed//g	0.00206492	0.357258	0.0013458	0.37076	-746.971	0.00133794	0.000400574	0.137463	1	6.72222	0.00952189	0.333333	0.5	0.00315491	4	18.5	0.000985144	0.597222	0.666667	0.130914	9	20.4444	0.0153592	0.708333	0.75	0.244351	0.00359253	0.234742	0.0010616	0.0456779	0.00196799	0.333333	0.91609	0.0126375
371	Root vegetables	eo1503//Vegetables//Root vegetables//g	0.00015291	0.4317	0.000201227	0.424615	-750.639	0.000777412	0.000198123	0.180298	1	2.72222	0.0989602	0.388889	0.5	0.0381846	4	8.75	0.0676613	0.611111	0.666667	0.189913	9	28.4444	0.00080365	0.625	0.75	0.0126772	0.000352892	0.28795	0.000500238	0.0525469	0.0331827	0.222222	0.47865	0.0848286
372	Carrots	eo150301//Vegetables//Root vegetables//Carrots//g	0.0230168	0.26767	0.011513	0.296246	-742.938	0.000710033	0.00027361	0.0877615	1	0.5	0.4795	0.444444	0.5	0.20479	4	9.75	0.0448562	0.625	0.666667	0.263334	9	16.8889	0.0504847	0.694444	0.75	0.169728	0.0320481	0.172926	0.0187498	0.0215972	0.238435	0.111111	0.704493	-0.0454692
373	Other root vegetables or tubers e.g. turnip, parsnip, radish, beetroot	eo150304//Vegetables//Root vegetables//Other root vegetables or tubers e.g. turnip, parsnip, radish, beetroot//g	1.47414e-06	0.53251	4.31789e-05	0.462454	-753.649	0.0019852	0.00045492	0.213864	1	16.0556	6.15109e-05	0.25	0.5	1.28436e-05	4	23	0.000126626	0.527778	0.666667	0.00999345	9	30.2222	0.000402109	0.611111	0.75	0.00644935	3.37384e-05	0.334116	2.30192e-05	0.0806542	4.47134e-06	0.5	0.000731925	0.389028
374	Mushrooms	eo1504//Vegetables//Mushrooms//g	0.00197207	0.358737	0.000835866	0.385134	-747.884	0.0015827	0.000453288	0.148328	1	6.72222	0.00952189	0.333333	0.5	0.00315491	4	10.25	0.0364206	0.638889	0.666667	0.349524	9	16	0.0668816	0.625	0.75	0.0126772	0.00297585	0.239437	0.00447908	0.0334769	0.00196799	0.333333	0.89506	0.015821
375	Other vegetables and vegetable products	eo1505//Vegetables//Other vegetables and vegetable products//g	0.00717258	0.314297	0.0027976	0.347316	-745.58	0.000359276	0.000115942	0.120628	1	2.72222	0.0989602	0.388889	0.5	0.0381846	4	10.5	0.032797	0.625	0.666667	0.263334	9	12.4444	0.189397	0.666667	0.75	0.0702802	0.00584545	0.222222	0.00790668	0.0286206	0.0331827	0.222222	0.0851925	0.20429
376	Mixed vegetables or unspecified 'vegetable'	eo150501//Vegetables//Other vegetables and vegetable products//Mixed vegetables or unspecified 'vegetable'//g	0.015195	0.285131	0.00646481	0.31812	-744.006	0.000353216	0.000125815	0.1012	1	2.72222	0.0989602	0.388889	0.5	0.0381846	4	8	0.0915782	0.555556	0.666667	0.0323503	9	18.6667	0.0281811	0.597222	0.75	0.003113	0.010123	0.207355	0.0151188	0.0233402	0.0331827	0.222222	0.213565	0.14837
377	Vegetables in batter or breadcrumbs and deep fried vegetables e.g. onion rings	eo150503//Vegetables//Other vegetables and vegetable products//Vegetables in batter or breadcrumbs and deep fried vegetables e.g. onion rings//g	0.0077996	0.311178	0.00389609	0.336099	-744.955	0.00115832	0.000387958	0.112962	1	6.72222	0.00952189	0.333333	0.5	0.00315491	4	10.25	0.0364206	0.527778	0.666667	0.00999345	9	12.8889	0.167699	0.611111	0.75	0.00644935	0.00657897	0.219092	0.00346086	0.0356613	0.00196799	0.333333	0.0388729	0.244003
378	Vegetarian dishes	eo1506//Vegetables//Vegetarian dishes//g	0.107701	-0.19117	0.0893014	-0.201707	-739.315	-0.000132774	7.7059e-05	0.0406855	1	0.0555556	0.813664	0.5	0.5	0.546853	4	3	0.557825	0.625	0.666667	0.263334	9	5.33333	0.804337	0.708333	0.75	0.244351	0.0879527	-0.137715	0.119502	0.00747537	0.813885	0	0.0338587	-0.250434
379	Veggie burger, bean burger, veggie sausage, nut roast	eo150601//Vegetables//Vegetarian dishes//Veggie burger, bean burger, veggie sausage, nut roast//g	0.615832	0.0601325	0.243957	0.13908	-737.731	0.000554981	0.000472305	0.0193433	1	1.38889	0.238593	0.416667	0.5	0.0972526	4	2	0.735759	0.652778	0.666667	0.444883	9	24.4444	0.00365129	0.736111	0.75	0.437108	0.589474	0.0438185	0.132309	0.00675915	0.0983192	0.166667	0.492985	0.0820953
380	Salads	eo160//Salads//g	0.0787669	-0.208534	0.00990184	-0.302115	-743.216	-9.22829e-05	3.4803e-05	0.0912734	1	2.72222	0.0989602	0.388889	0.5	0.0381846	4	3	0.557825	0.625	0.666667	0.263334	9	18.2222	0.0326812	0.583333	0.75	0.00142565	0.0916317	-0.13615	0.164883	0.00521944	0.0983192	-0.222222	0.484862	0.0836388
381	Green salads without dressing	eo1601//Salads//Green salads without dressing//g	0.13898	-0.176088	0.0291615	-0.257228	-741.253	-0.000163173	7.32683e-05	0.066166	1	0.0555556	0.813664	0.5	0.5	0.546853	4	2.75	0.600494	0.611111	0.666667	0.189913	9	9.77778	0.368773	0.638889	0.75	0.0236436	0.135594	-0.120501	0.38592	-0.000293963	0.813885	0	0.81409	-0.0282012
382	Mixed salad, side dish - without dressing - including unspecified 'salad'	eo160102//Salads//Green salads without dressing//Mixed salad, side dish - without dressing - including unspecified 'salad'//g	0.472148	-0.0860827	0.224779	-0.144841	-737.851	-0.000105734	8.63319e-05	0.0209789	1	0.0555556	0.813664	0.5	0.5	0.546853	4	9.75	0.0448562	0.666667	0.666667	0.544216	9	8.44444	0.49005	0.694444	0.75	0.169728	0.517926	-0.0524257	0.310821	0.00107179	0.813885	0	0.935046	-0.00977555
383	Green salads with dressing	eo1602//Salads//Green salads with dressing//g	0.147297	-0.172519	0.018915	-0.276053	-742.031	-0.000917049	0.000381626	0.0762054	1	0.5	0.4795	0.444444	0.5	0.20479	4	2	0.735759	0.611111	0.666667	0.189913	9	9.77778	0.368773	0.652778	0.75	0.0418433	0.125697	-0.123631	0.197209	0.004023	0.479807	-0.111111	0.286448	0.127339
384	Meat or fish salads	eo1603//Salads//Meat or fish salads//g	0.586641	-0.0651489	0.106611	-0.191753	-739.022	-0.000107481	6.57518e-05	0.0367692	1	0.0555556	0.813664	0.472222	0.5	0.361974	4	1.5	0.826641	0.625	0.666667	0.263334	9	6.66667	0.671779	0.694444	0.75	0.169728	0.6512	-0.0367762	0.623266	-0.00335853	0.479807	0.0555556	0.0052107	0.325905
385	Chicken or turkey salad	eo160302//Salads//Meat or fish salads//Chicken or turkey salad//g	0.909923	0.01357	0.223409	-0.145265	-737.86	-0.000128824	0.000104871	0.0211019	1	0.0555556	0.813664	0.472222	0.5	0.361974	4	3.5	0.477878	0.597222	0.666667	0.130914	9	11.1111	0.26817	0.694444	0.75	0.169728	0.819274	0.0187793	0.50029	-0.0019238	0.479807	0.0555556	0.0153151	0.284809
386	Rice, pasta or noodles	eo170//Rice, pasta or noodles//g	0.11795	-0.185896	0.000786603	-0.386921	-748.001	-0.00012041	3.42985e-05	0.149708	1	0.0555556	0.813664	0.472222	0.5	0.361974	4	3.5	0.477878	0.652778	0.666667	0.444883	9	12.4444	0.189397	0.694444	0.75	0.169728	0.133065	-0.121283	0.0749456	0.0108184	0.479807	0.0555556	0.0112487	0.297157
387	All cooked rice exluding fried rice e.g. boiled, pilau, savoury	eo170102//Rice, pasta or noodles//All cooked rice exluding fried rice e.g. boiled, pilau, savoury//g	0.0260992	-0.262171	0.000214277	-0.422971	-750.517	-0.000260986	6.68273e-05	0.178905	1	0.0555556	0.813664	0.5	0.5	0.546853	4	14	0.00729506	0.555556	0.666667	0.0323503	9	20.4444	0.0153592	0.638889	0.75	0.0236436	0.0352983	-0.169797	0.0203843	0.0209249	0.813885	0	0.0490636	0.232812
388	Pasta - not filled and plain noodles (including pot noodle) - without sauce	eo170103//Rice, pasta or noodles//Pasta - not filled and plain noodles (including pot noodle) - without sauce//g	0.159527	-0.167535	0.0385751	-0.244365	-740.757	-0.000224945	0.000106689	0.0597142	1	0.0555556	0.813664	0.5	0.5	0.546853	4	3	0.557825	0.666667	0.666667	0.544216	9	11.5556	0.23954	0.75	0.75	0.545144	0.120965	-0.125196	0.15689	0.00557165	0.813885	0	0.552861	0.0710978
389	Soups	eo180//Soups//g	4.95238e-05	-0.459258	3.0701e-05	-0.470269	-754.32	-0.000306922	6.88429e-05	0.221153	1	4.5	0.0338949	0.361111	0.5	0.0122305	4	14	0.00729506	0.472222	0.666667	0.000521686	9	28.4444	0.00080365	0.597222	0.75	0.003113	7.13799e-05	-0.320031	0.00020706	0.0619236	0.0331827	-0.277778	0.578891	-0.0664995
390	Vegetable based soups	eo180102//Soups//Vegetable based soups//g	0.0770368	-0.209724	0.0578752	-0.224588	-740.051	-0.000287364	0.000149025	0.0504395	1	1.38889	0.238593	0.416667	0.5	0.0972526	4	2	0.735759	0.652778	0.666667	0.444883	9	4.44444	0.879806	0.694444	0.75	0.169728	0.0728451	-0.144757	0.191237	0.00422691	0.238435	-0.166667	0.606408	0.0617403
391	Other soups including unspecified 'soup'	eo180104//Soups//Other soups including unspecified 'soup'//g	0.000125751	-0.436652	0.00206731	-0.35722	-746.153	-0.000397279	0.000124156	0.127606	1	12.5	0.000406952	0.277778	0.5	0.000103858	4	12	0.0173513	0.5	0.666667	0.00252817	9	24.8889	0.00309658	0.569444	0.75	0.000619472	0.000171452	-0.302817	2.8969e-05	0.0772334	0.000336547	-0.444444	0.0038997	-0.336067
392	Fresh and processed fruit	eo200//Fresh and processed fruit//g	0.866502	0.0201621	0.408938	0.0988079	-737.031	1.51713e-05	1.82621e-05	0.00976301	1	0.0555556	0.813664	0.472222	0.5	0.361974	4	5	0.287297	0.652778	0.666667	0.444883	9	20.4444	0.0153592	0.708333	0.75	0.244351	0.988364	0.00156495	0.14445	0.00612892	0.479807	0.0555556	0.312589	0.120683
393	Fresh fruit	eo2001//Fresh and processed fruit//Fresh fruit//g	0.876427	0.0186507	0.397411	0.101247	-737.066	1.55269e-05	1.82354e-05	0.010251	1	0.0555556	0.813664	0.472222	0.5	0.361974	4	7.5	0.111709	0.666667	0.666667	0.544216	9	19.5556	0.0208623	0.694444	0.75	0.169728	0.988364	-0.00156495	0.120591	0.00740747	0.479807	0.0555556	0.308579	0.12168
394	Stone fruit, fresh e.g. apricot, plum, peach, cherry, avocado	eo200105//Fresh and processed fruit//Fresh fruit//Stone fruit, fresh e.g. apricot, plum, peach, cherry, avocado//g	0.252887	-0.136504	0.0603064	-0.222499	-739.98	-0.000805483	0.000421846	0.0495058	1	0.0555556	0.813664	0.472222	0.5	0.361974	4	2	0.735759	0.638889	0.666667	0.349524	9	9.77778	0.368773	0.722222	0.75	0.334759	0.33335	-0.0782473	0.344036	0.000430117	0.813885	-0.0555556	0.282904	0.128272
395	Yoghurt and fromage frais	eo210//Yoghurt and fromage frais//g	0.00482005	-0.328671	0.000543155	-0.397607	-748.714	-0.000502897	0.00013871	0.158091	1	0.5	0.4795	0.444444	0.5	0.20479	4	11.25	0.0238935	0.5	0.666667	0.00252817	9	13.3333	0.148094	0.666667	0.75	0.0702802	0.00348228	-0.235524	0.00382193	0.034836	0.479807	-0.111111	0.223145	-0.145347
396	Bread	eo220//Bread//g	0.479487	-0.0846678	0.301163	-0.123546	-737.432	-0.000117172	0.000112488	0.0152636	1	0.0555556	0.813664	0.472222	0.5	0.361974	4	1.5	0.826641	0.625	0.666667	0.263334	9	4.88889	0.843884	0.722222	0.75	0.334759	0.451154	-0.0610329	0.577837	-0.00285158	0.479807	0.0555556	0.78322	0.0329925
397	White bread, with or without butter or margarine (toasted or untoasted)	eo220101//Bread//White bread, with or without butter or margarine (toasted or untoasted)//g	0.277224	-0.129783	0.14464	-0.173643	-738.529	-0.000697909	0.000473092	0.0301518	1	0.0555556	0.813664	0.472222	0.5	0.361974	4	5	0.287297	0.569444	0.666667	0.0540795	9	13.3333	0.148094	0.708333	0.75	0.244351	0.23749	-0.0954617	0.0701605	0.0113104	0.813885	-0.0555556	0.00323002	-0.342498
398	Garlic bread	eo220105//Bread//Garlic bread//g	0.46784	0.0869188	0.30914	0.12154	-737.396	0.000570092	0.000556475	0.014772	1	1.38889	0.238593	0.416667	0.5	0.0972526	4	3.5	0.477878	0.680556	0.666667	0.641521	9	10.2222	0.332797	0.680556	0.75	0.112065	0.499223	0.0547731	0.258431	0.002252	0.0983192	0.166667	0.354523	-0.110715
399	Other bread, rolls, toast, unspecified 'bread' etc.	eo220110//Bread//Other bread, rolls, toast, unspecified 'bread' etc.//g	0.168312	0.164126	0.116936	0.186402	-738.87	0.000300534	0.000189328	0.0347456	1	2.72222	0.0989602	0.388889	0.5	0.0381846	4	6.5	0.16479	0.611111	0.666667	0.189913	9	17.7778	0.037841	0.763889	0.75	0.651214	0.171936	0.110329	0.0408667	0.0154052	0.0331827	0.222222	0.0241499	0.26558
400	Sandwiches	eo230//Sandwiches//g	0.02261	-0.268442	0.00565591	-0.322969	-744.256	-5.59056e-05	1.95806e-05	0.104309	1	1.38889	0.238593	0.416667	0.5	0.0972526	4	2.75	0.600494	0.638889	0.666667	0.349524	9	16.8889	0.0504847	0.722222	0.75	0.334759	0.0198836	-0.187793	0.0630145	0.0121175	0.238435	-0.166667	0.114369	0.187697
401	Meat or fish based sandwiches	eo2301//Sandwiches//Meat or fish based sandwiches//g	0.926521	-0.0110618	0.884683	-0.0173957	-736.346	-3.93598e-06	2.70393e-05	0.000302611	1	0.0555556	0.813664	0.472222	0.5	0.361974	4	2	0.735759	0.638889	0.666667	0.349524	9	8	0.534146	0.708333	0.75	0.244351	0.887889	-0.0117371	0.785047	-0.00507421	0.479807	0.0555556	0.00113273	0.376037
402	Meat based sandwich on white bread or roll	eo230101//Sandwiches//Meat or fish based sandwiches//Meat based sandwich on white bread or roll//g	0.0610052	-0.221911	0.0300991	-0.255802	-741.197	-0.00015236	6.88214e-05	0.0654345	1	4.5	0.0338949	0.361111	0.5	0.0122305	4	6	0.199148	0.541667	0.666667	0.01843	9	18.2222	0.0326812	0.652778	0.75	0.0418433	0.0344604	-0.170579	0.0132095	0.0244555	0.0331827	-0.277778	0.0266164	-0.261303
403	Meat based sandwich bread not specified	eo230103//Sandwiches//Meat or fish based sandwiches//Meat based sandwich bread not specified//g	0.0234993	0.26677	0.00439509	0.331914	-744.728	0.000173568	5.89588e-05	0.110167	1	1.38889	0.238593	0.416667	0.5	0.0972526	4	10.5	0.032797	0.541667	0.666667	0.01843	9	19.1111	0.0242645	0.611111	0.75	0.00644935	0.0256604	0.179969	0.0161219	0.0228194	0.0983192	0.166667	0.000134722	0.434915
404	Chicken or turkey based sandwich on white bread or roll	eo230104//Sandwiches//Meat or fish based sandwiches//Chicken or turkey based sandwich on white bread or roll//g	0.000241079	-0.419866	1.72934e-05	-0.483006	-755.451	-0.00037686	8.16569e-05	0.233295	1	16.0556	6.15109e-05	0.25	0.5	1.28436e-05	4	15	0.00470122	0.541667	0.666667	0.01843	9	31.1111	0.000283315	0.527778	0.75	3.70738e-05	0.000102694	-0.312989	4.53637e-06	0.091807	4.45288e-05	-0.5	0.000209483	-0.423564
405	Chicken or turkey based sandwich on brown bread or roll	eo230105//Sandwiches//Meat or fish based sandwiches//Chicken or turkey based sandwich on brown bread or roll//g	0.0569326	-0.225416	0.0289691	-0.257525	-741.265	-0.000473312	0.000212265	0.0663191	1	0.5	0.4795	0.444444	0.5	0.20479	4	2.75	0.600494	0.638889	0.666667	0.349524	9	6.22222	0.717488	0.708333	0.75	0.244351	0.0599308	-0.1518	0.19049	0.00425243	0.479807	-0.111111	0.569178	0.0682037
406	Chicken or turkey based sandwich bread not specified	eo230106//Sandwiches//Meat or fish based sandwiches//Chicken or turkey based sandwich bread not specified//g	0.000618136	0.393916	0.00140056	0.369526	-746.895	0.000136324	4.0973e-05	0.136549	1	9.38889	0.00218304	0.305556	0.5	0.000646792	4	19.5	0.000626668	0.458333	0.666667	0.000219273	9	39.5556	9.14465e-06	0.555556	0.75	0.000255392	0.00036623	0.287167	1.26403e-05	0.0861049	0.000336547	0.388889	8.79972e-07	0.541964
407	Bacon and egg based sandwich bread not specified	eo230109//Sandwiches//Meat or fish based sandwiches//Bacon and egg based sandwich bread not specified//g	0.64197	0.0557271	0.621415	0.059185	-736.577	0.00016307	0.000328739	0.00350287	1	0.0555556	0.813664	0.5	0.5	0.546853	4	1.25	0.8698	0.680556	0.666667	0.641521	9	9.77778	0.368773	0.736111	0.75	0.437108	0.722686	0.0289515	0.554488	-0.00258327	0.813885	0	0.410738	0.0984308
408	Fish based sandwich on brown bread or roll	eo230111//Sandwiches//Meat or fish based sandwiches//Fish based sandwich on brown bread or roll//g	0.0353027	-0.248505	0.017203	-0.28002	-742.204	-0.000553947	0.000226986	0.0784115	1	1.38889	0.238593	0.416667	0.5	0.0972526	4	14	0.00729506	0.680556	0.666667	0.641521	9	10.2222	0.332797	0.777778	0.75	0.747815	0.0336396	-0.171362	0.0413488	0.0153192	0.238435	-0.166667	0.389411	0.102965
409	Fish based sandwich bread not specified	eo230112//Sandwiches//Meat or fish based sandwiches//Fish based sandwich bread not specified//g	0.837484	0.0245997	0.942727	0.00861738	-736.33	8.81834e-06	0.000122306	7.42592e-05	1	1.38889	0.238593	0.416667	0.5	0.0972526	4	4.5	0.342547	0.583333	0.666667	0.086156	9	13.3333	0.148094	0.652778	0.75	0.0418433	0.715415	0.029734	0.309808	0.00109202	0.0983192	0.166667	0.0174452	0.279439
410	Other savoury or sweet sandwiches	eo2302//Sandwiches//Other savoury or sweet sandwiches//g	7.50662e-08	-0.583446	5.9228e-09	-0.620932	-771.391	-0.000215525	3.25196e-05	0.385556	1	9.38889	0.00218304	0.305556	0.5	0.000646792	4	21	0.000316669	0.5	0.666667	0.00252817	9	24.4444	0.00365129	0.625	0.75	0.0126772	2.02887e-07	-0.418623	0	0.110649	0.00196799	-0.388889	0.00198794	-0.35848
411	Cheese based sandwich bread not specified	eo230203//Sandwiches//Other savoury or sweet sandwiches//Cheese based sandwich bread not specified//g	0.448397	-0.0907454	0.346825	-0.112487	-737.241	-0.000135153	0.000142696	0.0126532	1	0.0555556	0.813664	0.472222	0.5	0.361974	4	1.5	0.826641	0.625	0.666667	0.263334	9	8.88889	0.447593	0.708333	0.75	0.244351	0.422492	-0.0649452	0.366482	2.96608e-05	0.813885	-0.0555556	1	0
412	Egg based sandwich on white bread or roll including Egg McMuffin	eo230204//Sandwiches//Other savoury or sweet sandwiches//Egg based sandwich on white bread or roll including Egg McMuffin//g	0.00869286	-0.307094	0.00121222	-0.373971	-747.171	-0.00113605	0.000336742	0.139854	1	4.5	0.0338949	0.361111	0.5	0.0122305	4	6	0.199148	0.583333	0.666667	0.086156	9	11.5556	0.23954	0.680556	0.75	0.112065	0.00829899	-0.212833	0.0108021	0.0260823	0.0331827	-0.277778	0.166209	-0.16493
413	Egg based sandwich bread not specified	eo230206//Sandwiches//Other savoury or sweet sandwiches//Egg based sandwich bread not specified//g	0.518647	0.077304	0.976374	-0.00355227	-736.325	-9.04901e-06	0.000304469	1.26186e-05	1	0.0555556	0.813664	0.472222	0.5	0.361974	4	7.25	0.123252	0.597222	0.666667	0.130914	9	9.77778	0.368773	0.680556	0.75	0.112065	0.428137	0.0641628	0.234344	0.00288539	0.479807	0.0555556	0.89803	0.0153708
414	Vegetarian based sandwich bread not specified	eo230209//Sandwiches//Other savoury or sweet sandwiches//Vegetarian based sandwich bread not specified//g	0.627414	0.0581709	0.429319	-0.0945908	-736.971	-0.00014111	0.000177504	0.00894743	1	0.0555556	0.813664	0.472222	0.5	0.361974	4	2.75	0.600494	0.611111	0.666667	0.189913	9	3.55556	0.938161	0.722222	0.75	0.334759	0.569515	0.0461659	0.593301	-0.00302683	0.479807	0.0555556	0.0133164	0.290469
415	Unspecified sandwiches or rolls	eo230211//Sandwiches//Other savoury or sweet sandwiches//Unspecified sandwiches or rolls//g	0.00109725	-0.377002	0.00368999	-0.337967	-745.057	-0.000174863	5.82019e-05	0.114222	1	4.5	0.0338949	0.361111	0.5	0.0122305	4	10.5	0.032797	0.541667	0.666667	0.01843	9	8.88889	0.447593	0.680556	0.75	0.112065	0.00165958	-0.253521	0.00230254	0.0391804	0.0331827	-0.277778	0.033717	-0.250627
416	Other food products	eo240//Other food products//g	0.195377	-0.154383	0.00488322	-0.32821	-744.531	-1.83357e-05	6.30735e-06	0.107722	1	0.5	0.4795	0.444444	0.5	0.20479	4	1.5	0.826641	0.625	0.666667	0.263334	9	19.5556	0.0208623	0.666667	0.75	0.0702802	0.218736	-0.099374	0.0703799	0.0112868	0.238435	0.111111	0.0146993	0.286481
417	Sauces	eo2401//Other food products//Sauces//g	0.494516	0.0818059	0.905053	0.014307	-736.339	1.44716e-05	0.000120886	0.00020469	1	0.5	0.4795	0.444444	0.5	0.20479	4	2.75	0.600494	0.680556	0.666667	0.641521	9	5.33333	0.804337	0.763889	0.75	0.651214	0.40035	0.0680751	0.228304	0.00305184	0.238435	0.111111	0.0430839	0.239115
418	Cheese or cream based sauce e.g. carbonara, cauliflower cheese	eo240101//Other food products//Sauces//Cheese or cream based sauce e.g. carbonara, cauliflower cheese//g	0.247733	0.137983	0.408734	0.0988508	-737.031	0.000690471	0.000830775	0.00977149	1	1.38889	0.238593	0.416667	0.5	0.0972526	4	8	0.0915782	0.527778	0.666667	0.00999345	9	8.44444	0.49005	0.694444	0.75	0.169728	0.218736	0.099374	0.508896	-0.0020328	0.0983192	0.166667	0.93995	0.00903595
419	Meat-based sauce e.g. bolognese, chilli con carne	eo240102//Other food products//Sauces//Meat-based sauce e.g. bolognese, chilli con carne//g	0.174914	-0.16165	0.287842	-0.126974	-737.495	-0.000191123	0.000178451	0.0161225	1	0.0555556	0.813664	0.472222	0.5	0.361974	4	5	0.287297	0.569444	0.666667	0.0540795	9	17.7778	0.037841	0.708333	0.75	0.244351	0.140762	-0.118936	0.0952653	0.00906776	0.813885	-0.0555556	0.554663	0.0707763
420	Other savoury sauce or unspecified 'sauce'	eo240105//Other food products//Sauces//Other savoury sauce or unspecified 'sauce'//g	0.00034154	0.410509	0.00109692	0.377011	-747.363	0.00122742	0.00036041	0.142137	1	9.38889	0.00218304	0.305556	0.5	0.000646792	4	9.5	0.0497472	0.527778	0.666667	0.00999345	9	21.3333	0.0112498	0.625	0.75	0.0126772	0.000588409	0.276995	0.000784145	0.0483027	0.000336547	0.388889	0.00171732	0.363142
421	Fruit or vegetable based condiments	eo240107//Other food products//Sauces//Fruit or vegetable based condiments//g	0.105368	-0.192424	0.0450719	-0.236944	-740.484	-0.00412027	0.00201923	0.0561424	1	1.38889	0.238593	0.416667	0.5	0.0972526	4	5	0.287297	0.652778	0.666667	0.444883	9	7.11111	0.625552	0.75	0.75	0.545144	0.114129	-0.127543	0.117136	0.00762432	0.238435	-0.166667	0.466024	-0.0872725
422	Other condiments or sauces	eo240108//Other food products//Sauces//Other condiments or sauces//g	0.420638	0.0963728	0.815433	0.0279937	-736.381	0.000387096	0.00165211	0.000783646	1	1.38889	0.238593	0.416667	0.5	0.0972526	4	8	0.0915782	0.555556	0.666667	0.0323503	9	9.33333	0.407091	0.680556	0.75	0.112065	0.373676	0.0719875	0.123698	0.00721629	0.0983192	0.166667	0.0532902	0.228729
423	Dressings	eo2402//Other food products//Dressings//g	0.421573	0.0961798	0.398589	0.100996	-737.062	0.000527761	0.00062138	0.0102002	1	2.72222	0.0989602	0.388889	0.5	0.0381846	4	2	0.735759	0.611111	0.666667	0.189913	9	11.5556	0.23954	0.680556	0.75	0.112065	0.384211	0.0704225	0.265933	0.00206432	0.0331827	0.222222	0.512385	0.0784616
424	Salad dressings and dips	eo240201//Other food products//Dressings//Salad dressings and dips//g	0.0310086	0.254454	0.0516782	0.230254	-740.246	0.00251867	0.00127229	0.0530168	1	0.5	0.4795	0.444444	0.5	0.20479	4	3	0.557825	0.583333	0.666667	0.086156	9	15.1111	0.0879288	0.694444	0.75	0.169728	0.0220418	0.184664	0.0286984	0.0182121	0.238435	0.111111	0.0029016	0.346099
425	Coleslaw	eo240203//Other food products//Dressings//Coleslaw//g	0.0130517	0.291273	0.00589536	0.321473	-744.178	0.00197623	0.000695758	0.103345	1	9.38889	0.00218304	0.305556	0.5	0.000646792	4	10.25	0.0364206	0.597222	0.666667	0.130914	9	23.5556	0.00506213	0.722222	0.75	0.334759	0.0110084	0.205008	0.00361822	0.0352944	0.000336547	0.388889	0.0650676	0.218599
426	Fillings	eo2403//Other food products//Fillings//g	0.0115569	-0.296096	0.00146059	-0.368223	-746.815	-0.00101145	0.000305242	0.135588	1	4.5	0.0338949	0.361111	0.5	0.0122305	4	12	0.0173513	0.5	0.666667	0.00252817	9	12.8889	0.167699	0.694444	0.75	0.169728	0.011962	-0.20266	0.00970094	0.026955	0.0331827	-0.277778	2.64804e-05	-0.4736
427	Fish based filling e.g. tuna mayonnaise	eo240304//Other food products//Fillings//Fish based filling e.g. tuna mayonnaise//g	0.297882	0.124381	0.770569	0.0349706	-736.412	0.000187856	0.000641664	0.00122294	1	0.0555556	0.813664	0.472222	0.5	0.361974	4	6.5	0.16479	0.638889	0.666667	0.349524	9	7.55556	0.579479	0.736111	0.75	0.437108	0.295945	0.084507	0.206893	0.00369909	0.479807	0.0555556	0.890608	0.0164962
428	Fats, preserves, sugar and custard	eo2404//Other food products//Fats, preserves, sugar and custard//g	1.80371e-05	0.482089	2.74639e-05	0.472782	-754.539	0.00116325	0.000259136	0.223522	1	4.5	0.0338949	0.361111	0.5	0.0122305	4	11.25	0.0238935	0.5	0.666667	0.00252817	9	23.5556	0.00506213	0.625	0.75	0.0126772	1.69108e-05	0.346635	4.75194e-05	0.0729697	0.00904891	0.277778	0.44759	0.0909062
429	Butter and margarine	eo240401//Other food products//Fats, preserves, sugar and custard//Butter and margarine//g	4.50173e-07	0.55383	1.91798e-07	0.568298	-764.406	0.00797094	0.0013794	0.322963	1	16.0556	6.15109e-05	0.25	0.5	1.28436e-05	4	23	0.000126626	0.430556	0.666667	3.3076e-05	9	29.3333	0.000569242	0.5	0.75	4.35884e-06	3.23576e-07	0.411581	0	0.124281	4.47134e-06	0.5	0.0128743	0.291819
430	Jam, marmalade and honey	eo240402//Other food products//Fats, preserves, sugar and custard//Jam, marmalade and honey//g	0.00250119	0.351019	0.00194141	0.359239	-746.273	0.00607699	0.00188691	0.129053	1	4.5	0.0338949	0.361111	0.5	0.0122305	4	4.25	0.373228	0.569444	0.666667	0.0540795	9	11.5556	0.23954	0.625	0.75	0.0126772	0.00279282	0.241002	0.00877371	0.0277691	0.00904891	0.277778	0.333139	0.115699
431	Cream - single, double, sour etc.	eo240403//Other food products//Fats, preserves, sugar and custard//Cream - single, double, sour etc.//g	0.00256554	0.350183	0.00246219	0.351536	-745.822	0.00273257	0.00086978	0.123577	1	2.72222	0.0989602	0.388889	0.5	0.0381846	4	4.25	0.373228	0.638889	0.666667	0.349524	9	10.6667	0.299251	0.652778	0.75	0.0418433	0.00202261	0.248826	0.00366421	0.0351909	0.0331827	0.222222	0.702699	-0.0457586
432	Custard	eo240404//Other food products//Fats, preserves, sugar and custard//Custard//g	0.0260992	0.262171	0.0492661	0.23261	-740.329	0.000890322	0.000444928	0.0541075	1	1.38889	0.238593	0.416667	0.5	0.0972526	4	5	0.287297	0.555556	0.666667	0.0323503	9	16	0.0668816	0.625	0.75	0.0126772	0.0336396	0.171362	0.131271	0.00681419	0.0983192	0.166667	0.780129	0.0334748
433	Yorkshire puddings and dumplings	eo2406//Other food products//Yorkshire puddings and dumplings//g	0.000448677	0.402984	0.000140599	0.433835	-751.338	0.000993235	0.000246547	0.188213	1	1.38889	0.238593	0.416667	0.5	0.0972526	4	11.25	0.0238935	0.5	0.666667	0.00252817	9	20	0.0179124	0.597222	0.75	0.003113	0.000473642	0.28169	0.00138949	0.0434033	0.0983192	0.166667	0.0855948	0.204032
434	Unspecified meals	eo2407//Other food products//Unspecified meal e.g. 'meal', 'school meal' or 'meal at work'//g	0.14868	-0.17194	0.00333876	-0.341377	-745.246	-1.89278e-05	6.22888e-06	0.116538	1	0.0555556	0.813664	0.472222	0.5	0.361974	4	1.5	0.826641	0.625	0.666667	0.263334	9	15.5556	0.0767631	0.708333	0.75	0.244351	0.146081	-0.117371	0.0529553	0.0134242	0.479807	0.0555556	0.0144567	0.287157
435	Beverages	eo250//Beverages//ml	0.213364	0.148434	0.208574	0.149982	-737.962	1.24836e-05	9.83578e-06	0.0224947	1	0.0555556	0.813664	0.5	0.5	0.546853	4	3.5	0.477878	0.638889	0.666667	0.349524	9	8	0.534146	0.736111	0.75	0.437108	0.194303	0.104851	0.278117	0.00178286	0.813885	0	0.651428	0.0541514
436	Coffee, black including espresso	eo250101//Beverages//Coffee, black including espresso//ml	0.203599	-0.151617	0.0948778	-0.198347	-739.214	-0.000118644	7.00741e-05	0.0393414	1	0.0555556	0.813664	0.472222	0.5	0.361974	4	4.25	0.373228	0.638889	0.666667	0.349524	9	11.1111	0.26817	0.680556	0.75	0.112065	0.171936	-0.110329	0.400708	-0.000528033	0.813885	-0.0555556	0.894424	-0.0159174
437	Coffee, white including cappuccino, latte	eo250102//Beverages//Coffee, white including cappuccino, latte//ml	0.00121445	0.373915	0.0048008	0.328812	-744.563	4.66551e-05	1.60161e-05	0.108117	1	4.5	0.0338949	0.361111	0.5	0.0122305	4	14	0.00729506	0.527778	0.666667	0.00999345	9	17.7778	0.037841	0.638889	0.75	0.0236436	0.000547551	0.27856	0.000114299	0.0652674	0.00904891	0.277778	0.0143881	0.28735
438	Coffee, black or white not specified	eo250103//Beverages//Coffee, black or white not specified//ml	0.45537	-0.0893627	0.514431	-0.0780827	-736.765	-1.50627e-05	2.29865e-05	0.0060969	1	2.72222	0.0989602	0.388889	0.5	0.0381846	4	5.25	0.262594	0.583333	0.666667	0.086156	9	8	0.534146	0.722222	0.75	0.334759	0.474854	-0.057903	0.155333	0.00564141	0.0983192	-0.222222	0.00768635	-0.311724
439	Tea, white (including black or white not specified)	eo250104//Beverages//Tea, white (including black or white not specified)//ml	0.676586	0.0500032	0.663399	0.0521699	-736.521	1.20366e-05	2.75387e-05	0.0027217	1	0.5	0.4795	0.444444	0.5	0.20479	4	4.25	0.373228	0.638889	0.666667	0.349524	9	16.4444	0.0581608	0.666667	0.75	0.0702802	0.729983	0.028169	0.572455	-0.00279033	0.479807	-0.111111	0.278185	-0.129526
440	Tea, black including Chinese tea, herbal tea, fruit tea	eo250105//Beverages//Tea, black including Chinese tea, herbal tea, fruit tea//ml	0.827648	-0.026111	0.596743	-0.0634007	-736.614	-8.53037e-05	0.000160491	0.00401965	1	0.0555556	0.813664	0.5	0.5	0.546853	4	5.25	0.262594	0.583333	0.666667	0.086156	9	15.1111	0.0879288	0.638889	0.75	0.0236436	0.82684	-0.0179969	0.489149	-0.00178208	0.813885	0	0.0800488	0.207666
441	Hot chocolate or cocoa, with milk or water	eo250106//Beverages//Hot chocolate or cocoa, with milk or water//ml	0.781777	0.0332176	0.817705	0.0276431	-736.379	1.82234e-05	7.8764e-05	0.000764139	1	0.5	0.4795	0.444444	0.5	0.20479	4	5.75	0.218613	0.680556	0.666667	0.641521	9	5.77778	0.761937	0.722222	0.75	0.334759	0.82684	0.0179969	0.286759	0.00158396	0.238435	0.111111	0.158473	-0.167953
442	Soft drinks including milk	eo260//Soft drinks including milk//ml	0.841887	-0.0239244	0.411534	-0.0982643	-737.023	-5.66901e-06	6.86208e-06	0.00965586	1	0.0555556	0.813664	0.5	0.5	0.546853	4	3.5	0.477878	0.680556	0.666667	0.641521	9	9.77778	0.368773	0.708333	0.75	0.244351	0.774255	-0.0234742	0.925753	-0.0068064	0.813885	0	0.000181057	0.427359
443	Soft drinks	eo2602//Soft drinks including milk//Soft drinks//ml	0.591091	-0.0643771	0.255941	-0.135637	-737.661	-8.37439e-06	7.31126e-06	0.0183975	1	0.0555556	0.813664	0.472222	0.5	0.361974	4	5.25	0.262594	0.708333	0.666667	0.808275	9	5.77778	0.761937	0.722222	0.75	0.334759	0.616576	-0.0406886	0.908683	-0.00654981	0.813885	-0.0555556	0.00484644	0.328478
444	Mineral water	eo260201//Soft drinks including milk//Soft drinks//Mineral water//ml	0.583314	-0.0657277	0.0150203	-0.285602	-742.451	-3.54374e-05	1.42126e-05	0.0815687	1	1.38889	0.238593	0.416667	0.5	0.0972526	4	2.75	0.600494	0.652778	0.666667	0.444883	9	5.33333	0.804337	0.680556	0.75	0.112065	0.6512	-0.0367762	0.295384	0.00139742	0.0983192	0.166667	0.000578491	0.395813
445	Soft drink (incl carbonates and still) - low calorie	eo260202//Soft drinks including milk//Soft drinks//Soft drink (incl carbonates and still) - low calorie//ml	0.0613904	0.22159	0.0659832	0.217876	-739.826	3.32272e-05	1.77899e-05	0.0474699	1	0.0555556	0.813664	0.472222	0.5	0.361974	4	7.5	0.111709	0.541667	0.666667	0.01843	9	18.6667	0.0281811	0.694444	0.75	0.169728	0.0683083	0.147105	0.151571	0.00580994	0.813885	-0.0555556	0.0626754	0.220529
446	Soft drink (incl carbonates & still) - not low calorie (including drinks where calorie content unspecified)	eo260203//Soft drinks including milk//Soft drinks//Soft drink (incl carbonates & still) - not low calorie (inc drinks where calorie content unspecified)//ml	0.00157455	-0.365876	0.0065768	-0.317491	-743.974	-2.43791e-05	8.70292e-06	0.1008	1	12.5	0.000406952	0.277778	0.5	0.000103858	4	14.75	0.00524884	0.472222	0.666667	0.000521686	9	34.6667	6.82118e-05	0.513889	0.75	1.30523e-05	0.00140394	-0.257433	0.000115628	0.0652195	0.000336547	-0.444444	0.000385426	-0.407197
447	Pure fruit juices	eo260204//Soft drinks including milk//Soft drinks//Pure fruit juices//ml	0.0901733	-0.20117	0.00811013	-0.309713	-743.585	-0.000131238	4.81562e-05	0.0959224	1	0.5	0.4795	0.444444	0.5	0.20479	4	3	0.557825	0.625	0.666667	0.263334	9	6.66667	0.671779	0.694444	0.75	0.169728	0.0954334	-0.134585	0.1201	0.00743778	0.479807	-0.111111	0.706887	0.0450833
448	Milk based drinks	eo2603//Soft drinks including milk//Milk based drinks//ml	0.113174	0.188308	0.206705	0.150593	-737.976	4.59444e-05	3.60493e-05	0.0226784	1	1.38889	0.238593	0.416667	0.5	0.0972526	4	5	0.287297	0.611111	0.666667	0.189913	9	7.11111	0.625552	0.652778	0.75	0.0418433	0.0954334	0.134585	0.125449	0.00712259	0.0983192	0.166667	0.000663186	0.39189
449	Milk as a drink	eo260301//Soft drinks including milk//Milk based drinks//Milk as a drink//ml	0.357342	-0.110071	0.870654	-0.0195293	-736.352	-2.16564e-05	0.000132516	0.000381395	1	2.72222	0.0989602	0.388889	0.5	0.0381846	4	1.25	0.8698	0.680556	0.666667	0.641521	9	17.7778	0.037841	0.625	0.75	0.0126772	0.363322	-0.0735524	0.166209	0.00516812	0.0983192	-0.222222	0.724929	-0.0421892
450	Milkshake and flavoured milk	eo260303//Soft drinks including milk//Milk based drinks//Milkshake and flavoured milk//ml	0.0057664	0.322272	0.0147832	0.28625	-742.48	0.000170107	6.80557e-05	0.0819391	1	9.38889	0.00218304	0.305556	0.5	0.000646792	4	5	0.287297	0.597222	0.666667	0.130914	9	20.8889	0.013153	0.736111	0.75	0.437108	0.00829899	0.212833	0.00377194	0.0349485	0.000336547	0.388889	0.826812	0.0262396
451	Alcoholic drinks	eo270//Alcoholic drinks//ml	0.0999639	0.195414	0.0247887	0.264438	-741.544	4.43266e-06	1.93219e-06	0.0699274	1	0.0555556	0.813664	0.5	0.5	0.546853	4	7.25	0.123252	0.569444	0.666667	0.0540795	9	10.6667	0.299251	0.722222	0.75	0.334759	0.0916317	0.13615	0.212636	0.0035237	0.813885	0	0.0359442	0.247669
452	Spirits	eo2701//Alcoholic drinks//Spirits//ml	0.000506642	0.399576	0.00398803	0.335293	-744.911	5.96248e-05	2.00243e-05	0.112421	1	12.5	0.000406952	0.277778	0.5	0.000103858	4	15.5	0.003769	0.486111	0.666667	0.00117835	9	22.6667	0.00698996	0.583333	0.75	0.00142565	0.000528127	0.279343	0.000144782	0.0641686	4.45288e-05	0.444444	3.36697e-06	0.516753
453	Cocktails	eo270103//Alcoholic drinks//Spirits//Cocktails//ml	0.000395443	0.406489	0.0931037	0.199398	-739.245	9.33637e-05	5.484e-05	0.0397597	1	9.38889	0.00218304	0.305556	0.5	0.000646792	4	21	0.000316669	0.458333	0.666667	0.000219273	9	26.2222	0.00187872	0.625	0.75	0.0126772	0.000120431	0.309859	7.62685e-06	0.0898847	0.000336547	0.388889	3.73307e-06	0.514728
454	Spirits or liqueurs with mixer e.g. gin & tonic, Bacardi & coke	eo270104//Alcoholic drinks//Spirits//Spirits or liqueurs with mixer e.g. gin & tonic, Bacardi & coke//ml	0.00179389	0.36176	0.0009835	0.380298	-747.572	9.27721e-05	2.69664e-05	0.144626	1	6.72222	0.00952189	0.333333	0.5	0.00315491	4	16.25	0.00270141	0.527778	0.666667	0.00999345	9	18.6667	0.0281811	0.680556	0.75	0.112065	0.00253749	0.243349	0.00213643	0.0398073	0.00196799	0.333333	5.16732e-05	0.458261
455	Wines and ciders	eo2702//Alcoholic drinks//Wines and ciders//ml	0.00611461	0.320149	0.0181296	0.277833	-742.108	1.72409e-05	7.12497e-06	0.0771913	1	6.72222	0.00952189	0.333333	0.5	0.00315491	4	9.75	0.0448562	0.541667	0.666667	0.01843	9	20.8889	0.013153	0.694444	0.75	0.169728	0.00602157	0.22144	0.00182025	0.0410864	0.00196799	0.333333	0.224494	0.144929
456	Wine (not sparkling) including unspecified 'wine'	eo270201//Alcoholic drinks//Wines and ciders//Wine (not sparkling) including unspecified 'wine'//ml	0.0624402	0.220722	0.0339213	0.250349	-740.984	1.9705e-05	9.10808e-06	0.0626746	1	4.5	0.0338949	0.361111	0.5	0.0122305	4	15	0.00470122	0.625	0.666667	0.263334	9	24.4444	0.00365129	0.694444	0.75	0.169728	0.105491	0.130673	0.0106802	0.0261714	0.00904891	0.277778	0.0145949	0.286771
457	Cider or perry - pint or can or size not specified	eo270205//Alcoholic drinks//Wines and ciders//Cider or perry - pint or can or size not specified//ml	0.932274	-0.0101936	0.59042	0.0644934	-736.624	8.56857e-06	1.58467e-05	0.00415939	1	0.5	0.4795	0.444444	0.5	0.20479	4	3.75	0.440896	0.625	0.666667	0.263334	9	8	0.534146	0.708333	0.75	0.244351	0.941871	-0.00625978	0.824015	-0.00550161	0.479807	-0.111111	0.029735	-0.256351
458	Beer and lager	eo2703//Alcoholic drinks//Beer and lager//ml	0.0832523	0.205544	0.0187115	0.276508	-742.051	5.03319e-06	2.09081e-06	0.0764569	1	0.5	0.4795	0.444444	0.5	0.20479	4	8	0.0915782	0.527778	0.666667	0.00999345	9	11.1111	0.26817	0.666667	0.75	0.0702802	0.0713062	0.14554	0.112166	0.00793715	0.238435	0.111111	0.0101201	0.301273
459	Bitter - half pint or bottle	eo270301//Alcoholic drinks//Beer and lager//Bitter - half pint or bottle//ml	0.151554	0.170751	0.00771503	0.311585	-743.677	6.63823e-05	2.41964e-05	0.0970853	1	1.38889	0.238593	0.416667	0.5	0.0972526	4	3.5	0.477878	0.611111	0.666667	0.189913	9	16.4444	0.0581608	0.736111	0.75	0.437108	0.105491	0.130673	0.072125	0.0111007	0.0983192	0.166667	0.24298	0.139366
460	Bitter - pint or can or size not specified	eo270302//Alcoholic drinks//Beer and lager//Bitter - pint or can or size not specified//ml	0.0186808	0.276577	0.00245084	0.351687	-745.83	1.28452e-05	4.08664e-06	0.123684	1	1.38889	0.238593	0.416667	0.5	0.0972526	4	5	0.287297	0.652778	0.666667	0.444883	9	9.77778	0.368773	0.694444	0.75	0.169728	0.013347	0.199531	0.0209651	0.0206945	0.0983192	0.166667	0.0442526	0.237829
461	Lager or other beers including unspecified 'beer' - half pint or bottle	eo270303//Alcoholic drinks//Beer and lager//Lager or other beers including unspecified 'beer' - half pint or bottle//ml	0.279149	0.129269	0.235667	0.14153	-737.781	3.69486e-05	3.08891e-05	0.0200308	1	1.38889	0.238593	0.416667	0.5	0.0972526	4	8.75	0.0676613	0.555556	0.666667	0.0323503	9	14.2222	0.114637	0.708333	0.75	0.244351	0.282672	0.0868545	0.0596719	0.0125281	0.0983192	0.166667	0.367175	0.107853
462	Lager or other beers including unspecified 'beer' - pint or can or size not specified	eo270304//Alcoholic drinks//Beer and lager//Lager or other beers including unspecified 'beer' - pint or can or size not specified//ml	0.707885	0.0449225	0.341404	0.113749	-737.262	3.63749e-06	3.79731e-06	0.0129389	1	0.0555556	0.813664	0.472222	0.5	0.361974	4	6.5	0.16479	0.569444	0.666667	0.0540795	9	9.77778	0.368773	0.666667	0.75	0.0702802	0.789185	0.0219092	0.627505	-0.00340477	0.479807	0.0555556	0.0509916	0.230915
463	Confectionery	eo280//Confectionery//g	0.000800046	-0.386424	0.000500085	-0.399943	-748.874	-0.000368939	0.000101055	0.159954	1	4.5	0.0338949	0.361111	0.5	0.0122305	4	15	0.00470122	0.541667	0.666667	0.01843	9	16.4444	0.0581608	0.694444	0.75	0.169728	0.00083876	-0.269171	0.000411519	0.0545578	0.0331827	-0.277778	5.5625e-05	-0.456525
464	Solid, unfilled chocolate bars and sweets and unspecified 'chocolate'	eo280101//Confectionery//Solid, unfilled chocolate bars and sweets and unspecified 'chocolate'//g	0.00074249	-0.38861	0.000782987	-0.387056	-748.01	-0.000992634	0.000282633	0.149813	1	6.72222	0.00952189	0.333333	0.5	0.00315491	4	8.75	0.0676613	0.527778	0.666667	0.00999345	9	19.5556	0.0208623	0.541667	0.75	9.98991e-05	0.000424436	-0.284038	0.000436828	0.0537702	0.00904891	-0.333333	0.0137937	-0.289054
465	Filled chocolate-coated bars and sweets e.g. Mars, Snickers, Minstrels	eo280102//Confectionery//Filled chocolate-coated bars and sweets e.g. Mars, Snickers, Minstrels//g	0.00221596	-0.354975	0.00786663	-0.310857	-743.641	-0.000608208	0.000222267	0.0966322	1	4.5	0.0338949	0.361111	0.5	0.0122305	4	13.5	0.00907432	0.541667	0.666667	0.01843	9	15.5556	0.0767631	0.652778	0.75	0.0418433	0.00245725	-0.244131	0.000861735	0.0475111	0.0331827	-0.277778	0.000562402	-0.396617
466	Chewing gum and bubble gum	eo280104//Confectionery//Chewing gum and bubble gum//g	1.74353e-05	-0.482828	9.37803e-06	-0.49605	-756.661	-0.00736011	0.00153984	0.246066	1	2.72222	0.0989602	0.388889	0.5	0.0381846	4	15.5	0.003769	0.569444	0.666667	0.0540795	9	17.7778	0.037841	0.680556	0.75	0.112065	4.53104e-05	-0.328638	0.0002395	0.0607543	0.0983192	-0.222222	0.0736229	-0.212136
467	Boiled sweets, jellies and unspecified 'sweets' e.g. fruit gums	eo280106//Confectionery//Boiled sweets, jellies and unspecified 'sweets' e.g. fruit gums//g	0.097819	-0.196636	0.170534	-0.163285	-738.27	-0.000644442	0.000465393	0.0266621	1	4.5	0.0338949	0.361111	0.5	0.0122305	4	6	0.199148	0.583333	0.666667	0.086156	9	14.6667	0.100508	0.708333	0.75	0.244351	0.0776255	-0.14241	0.0332155	0.0170629	0.0331827	-0.277778	0.223249	-0.145315
468	Pick 'n' mix, nougat, liquorice and other sweets	eo280108//Confectionery//Pick 'n' mix, nougat, liquorice and other sweets//g	0.0138047	-0.289022	0.44289	-0.0918459	-736.934	-0.000430703	0.000558123	0.00843567	1	6.72222	0.00952189	0.333333	0.5	0.00315491	4	6.5	0.16479	0.555556	0.666667	0.0323503	9	12	0.213309	0.638889	0.75	0.0236436	0.00904127	-0.210485	0.00414146	0.0341531	0.00904891	-0.333333	0.0263855	-0.261689
469	Ice cream, desserts and cakes	eo290//Ice cream, desserts and cakes//g	0.0133914	0.290244	0.0122882	0.293673	-742.818	0.000110747	4.30856e-05	0.0862438	1	0.5	0.4795	0.444444	0.5	0.20479	4	13.25	0.0101167	0.680556	0.666667	0.641521	9	5.33333	0.804337	0.708333	0.75	0.244351	0.0140912	0.197966	0.0165743	0.0225926	0.238435	0.111111	0.701505	-0.0459515
470	Ice cream	eo2901//Ice cream, desserts and cakes//Ice cream//g	0.0014366	0.368738	0.0020305	0.357799	-746.188	0.000432232	0.000134829	0.12802	1	4.5	0.0338949	0.361111	0.5	0.0122305	4	11.75	0.0193105	0.527778	0.666667	0.00999345	9	19.5556	0.0208623	0.611111	0.75	0.00644935	0.00189421	0.250391	0.00172909	0.0415527	0.00904891	0.277778	0.244521	0.138916
471	Ice cream in a cone, cornet or wafer and ice cream desserts	eo290101//Ice cream, desserts and cakes//Ice cream//Ice cream in a cone, cornet or wafer and ice cream desserts//g	0.00898454	0.30584	0.00755874	0.312349	-743.715	0.000487568	0.000177237	0.0975618	1	2.72222	0.0989602	0.388889	0.5	0.0381846	4	5.75	0.218613	0.597222	0.666667	0.130914	9	16.8889	0.0504847	0.583333	0.75	0.00142565	0.0126377	0.201095	0.035186	0.0166055	0.0331827	0.222222	0.688411	0.0480738
472	Ice cream scoop or tub including ice cream served with dessert	eo290103//Ice cream, desserts and cakes//Ice cream//Ice cream scoop or tub including ice cream served with dessert//g	0.000986142	0.380217	0.000712546	0.389809	-748.191	0.00150686	0.000425484	0.151951	1	9.38889	0.00218304	0.305556	0.5	0.000646792	4	8	0.0915782	0.569444	0.666667	0.0540795	9	17.7778	0.037841	0.680556	0.75	0.112065	0.00230368	0.245696	0.000702629	0.0494755	0.000336547	0.388889	0.000577188	0.395878
473	Cakes and desserts	eo2902//Ice cream, desserts and cakes//Cakes and desserts//g	0.53624	0.0740884	0.424765	0.0955231	-736.984	4.55833e-05	5.67752e-05	0.00912466	1	0.0555556	0.813664	0.472222	0.5	0.361974	4	2	0.735759	0.694444	0.666667	0.731042	9	5.77778	0.761937	0.777778	0.75	0.747815	0.445335	0.0618153	0.336479	0.000571131	0.813885	-0.0555556	0.141118	-0.175156
474	Doughnut	eo290201//Ice cream, desserts and cakes//Cakes and desserts//Doughnut//g	0.538015	0.0737668	0.402296	0.100209	-737.051	0.000230101	0.00027307	0.0100418	1	0.0555556	0.813664	0.472222	0.5	0.361974	4	1.25	0.8698	0.694444	0.666667	0.731042	9	4.88889	0.843884	0.777778	0.75	0.747815	0.549884	0.0485133	0.554186	-0.00257977	0.479807	0.0555556	0.83958	-0.0242781
475	Cream pastries e.g. chocolate eclairs, profiteroles	eo290202//Ice cream, desserts and cakes//Cakes and desserts//Cream pastries e.g. chocolate eclairs, profiteroles//g	0.0846417	0.204643	0.0449619	0.237062	-740.489	0.00106737	0.000522811	0.0561983	1	0.5	0.4795	0.444444	0.5	0.20479	4	3.5	0.477878	0.638889	0.666667	0.349524	9	8	0.534146	0.652778	0.75	0.0418433	0.074411	0.143975	0.0883429	0.0096221	0.238435	0.111111	0.246622	-0.138305
476	Fruit and other pies or pastries	eo290205//Ice cream, desserts and cakes//Cakes and desserts//Fruit and other pies or pastries//g	0.0118434	-0.295132	0.0150451	-0.285535	-742.448	-0.000300492	0.000120547	0.0815303	1	2.72222	0.0989602	0.388889	0.5	0.0381846	4	8	0.0915782	0.555556	0.666667	0.0323503	9	10.6667	0.299251	0.638889	0.75	0.0236436	0.0152763	-0.195618	0.0354662	0.0165401	0.0983192	-0.222222	0.0213139	-0.270982
477	Other sponge cakes or desserts (not cream cakes)	eo290207//Ice cream, desserts and cakes//Cakes and desserts//Other sponge cakes or desserts (not cream cakes)//g	2.75795e-07	0.562223	7.67199e-07	0.544429	-761.636	0.000847149	0.000156002	0.296403	1	12.5	0.000406952	0.277778	0.5	0.000103858	4	22.25	0.000178713	0.472222	0.666667	0.000521686	9	22.2222	0.00820075	0.652778	0.75	0.0418433	5.12246e-07	0.404538	0	0.111493	4.45288e-05	0.444444	7.99333e-05	0.447842
478	Cheesecake	eo290210//Ice cream, desserts and cakes//Cakes and desserts//Cheesecake//g	0.0352293	0.248601	0.0489978	0.232878	-740.339	0.000946498	0.000472427	0.0542322	1	4.5	0.0338949	0.361111	0.5	0.0122305	4	7.5	0.111709	0.541667	0.666667	0.01843	9	10.2222	0.332797	0.652778	0.75	0.0418433	0.0250238	0.180751	0.0236167	0.0197558	0.00904891	0.277778	0.26064	0.134317
479	Other cakes and desserts, unspecified 'cake' or 'dessert'	eo290214//Ice cream, desserts and cakes//Cakes and desserts//Other cakes and desserts, unspecified 'cake' or 'dessert'//g	0.494176	0.0818702	0.542125	0.0730243	-736.709	0.000137458	0.000224384	0.00533255	1	0.0555556	0.813664	0.472222	0.5	0.361974	4	1.25	0.8698	0.611111	0.666667	0.189913	9	10.2222	0.332797	0.75	0.75	0.545144	0.493069	0.0555556	0.428387	-0.000946357	0.813885	-0.0555556	0.0135641	-0.289729
480	Teacakes, scones etc.	eo2904//Ice cream, desserts and cakes//Teacakes, scones, currant buns, iced buns//g	0.000835765	0.385137	0.000192155	0.425816	-750.729	0.00083364	0.000211721	0.181319	1	1.38889	0.238593	0.416667	0.5	0.0972526	4	10.25	0.0364206	0.611111	0.666667	0.189913	9	14.2222	0.114637	0.680556	0.75	0.112065	0.000655047	0.274648	0.00132244	0.04382	0.0983192	0.166667	0.145848	0.17313
481	Biscuits and chocolate	eo300//Biscuits and chocolate//g	0.675211	-0.0502283	0.642513	-0.0556364	-736.548	-0.000152209	0.000326483	0.00309541	1	0.0555556	0.813664	0.5	0.5	0.546853	4	4.25	0.373228	0.611111	0.666667	0.189913	9	9.77778	0.368773	0.694444	0.75	0.169728	0.708169	-0.0305164	0.812868	-0.0053771	0.813885	0	0.405839	0.0994598
482	Fully-coated chocolate biscuits or wafers	eo300101//Biscuits and chocolate//Fully-coated chocolate biscuits or wafers//g	0.0697727	-0.214966	0.0440325	-0.238069	-740.525	-0.00141258	0.000688796	0.0566768	1	1.38889	0.238593	0.416667	0.5	0.0972526	4	12.5	0.0139958	0.555556	0.666667	0.0323503	9	21.7778	0.00961058	0.763889	0.75	0.651214	0.0668487	-0.147887	0.0815331	0.0101979	0.238435	-0.166667	0.492475	-0.0821918
483	Sweet biscuits including half-coated chocolate biscuits	eo300102//Biscuits and chocolate//Sweet biscuits including half-coated chocolate biscuits//g	0.0222094	0.269213	0.0314701	0.253782	-741.118	0.00145191	0.000661414	0.0644055	1	2.72222	0.0989602	0.388889	0.5	0.0381846	4	7.5	0.111709	0.583333	0.666667	0.086156	9	18.2222	0.0326812	0.611111	0.75	0.00644935	0.0276551	0.177621	0.0238239	0.019686	0.0331827	0.222222	0.2217	0.145797
484	Cereal bars and cereal based cakes	eo300103//Biscuits and chocolate//Cereal bars and cereal based cakes//g	0.849656	-0.0227346	0.466326	-0.0872135	-736.874	-0.000471119	0.000643191	0.0076062	1	4.5	0.0338949	0.361111	0.5	0.0122305	4	11.75	0.0193105	0.555556	0.666667	0.0323503	9	27.1111	0.00134078	0.625	0.75	0.0126772	0.980608	0.00234742	0.144905	0.00610855	0.00904891	0.277778	0.31402	0.120329
485	Crisps, nuts and snacks	eo310//Crisps, nuts and snacks//g	0.0201425	-0.273394	0.00231142	-0.353603	-745.941	-0.000504368	0.00015947	0.125035	1	0.0555556	0.813664	0.472222	0.5	0.361974	4	3.5	0.477878	0.597222	0.666667	0.130914	9	18.6667	0.0281811	0.638889	0.75	0.0236436	0.017447	-0.191706	0.0455285	0.0145857	0.813885	-0.0555556	0.381127	0.104766
486	Nuts and crisps	eo3101//Crisps, nuts and snacks//Nuts and crisps//g	0.000702598	-0.390218	0.000242556	-0.419704	-750.276	-0.000744707	0.000192494	0.176152	1	2.72222	0.0989602	0.388889	0.5	0.0381846	4	6.5	0.16479	0.569444	0.666667	0.0540795	9	18.6667	0.0281811	0.583333	0.75	0.00142565	0.000473642	-0.28169	0.001585	0.0422953	0.0983192	-0.222222	0.698521	-0.0464339
487	Potato crisps or snacks including unspecified 'crisps', prawn crackers	eo310102//Crisps, nuts and snacks//Nuts and crisps//Potato crisps or snacks including unspecified 'crisps', prawn crackers//g	0.000331994	-0.41128	0.000166677	-0.429492	-751.006	-0.000798319	0.000200629	0.184463	1	4.5	0.0338949	0.361111	0.5	0.0122305	4	6.5	0.16479	0.569444	0.666667	0.0540795	9	20.8889	0.013153	0.625	0.75	0.0126772	0.00018527	-0.301252	0.000464807	0.0530846	0.0331827	-0.277778	0.318995	-0.119107
488	Cornsnacks, based on maize	eo310103//Crisps, nuts and snacks//Nuts and crisps//Cornsnacks, based on maize//g	0.0958204	0.197794	0.0805003	0.207363	-739.489	0.00234982	0.00132499	0.0429994	1	6.72222	0.00952189	0.333333	0.5	0.00315491	4	4.25	0.373228	0.638889	0.666667	0.349524	9	12.4444	0.189397	0.680556	0.75	0.112065	0.105491	0.130673	0.0532339	0.0133864	0.00196799	0.333333	0.000119618	0.437906
489	Popcorn	eo3102//Crisps, nuts and snacks//Popcorn//g	0.700112	-0.0461766	0.883554	-0.0175673	-736.347	-6.30027e-05	0.000428586	0.00030861	1	1.38889	0.238593	0.416667	0.5	0.0972526	4	5.25	0.262594	0.583333	0.666667	0.086156	9	17.3333	0.0437448	0.722222	0.75	0.334759	0.789185	-0.0219092	0.0877168	0.00967441	0.0983192	0.166667	0.0158782	0.28333
490	Energy	8.//Energy//kcal	0.550343	0.071548	0.548031	0.0719622	-736.698	1.34499e-06	2.22811e-06	0.00517856	1	0.0555556	0.813664	0.5	0.5	0.546853	4	8.25	0.0828379	0.75	0.666667	0.950866	9	19.5556	0.0208623	0.708333	0.75	0.244351	0.428137	0.0641628	0.256438	0.00230218	0.813885	0	6.26695e-05	-0.453695
491	Condensed milk	9.//Energy//MJ	0.550343	0.071548	0.548031	0.0719622	-736.698	0.000321245	0.000532176	0.00517856	1	0.0555556	0.813664	0.5	0.5	0.546853	4	8.25	0.0828379	0.75	0.666667	0.950866	9	19.5556	0.0208623	0.708333	0.75	0.244351	0.428137	0.0641628	0.256438	0.00230218	0.813885	0	6.26695e-05	-0.453695
492	Energy from all sources excluding alcohol	Ex alc//Energy from all sources excluding alcohol//kcal	0.836227	0.0247926	0.941594	0.00878824	-736.33	1.70632e-07	2.32056e-06	7.72331e-05	1	0.0555556	0.813664	0.472222	0.5	0.361974	4	3.5	0.477878	0.680556	0.666667	0.641521	9	15.5556	0.0767631	0.722222	0.75	0.334759	0.6512	0.0367762	0.319547	0.000897542	0.813885	-0.0555556	2.41841e-05	-0.475625
493	Fat	3.//Fat//g	0.0343344	0.249791	0.0607127	0.222157	-739.968	9.22734e-05	4.84036e-05	0.0493536	1	2.72222	0.0989602	0.388889	0.5	0.0381846	4	3	0.557825	0.625	0.666667	0.263334	9	12	0.213309	0.694444	0.75	0.169728	0.0290579	0.176056	0.0203084	0.0209555	0.0331827	0.222222	0.169584	-0.163644
494	Liquid whole milk, full price	4.//Fat//Saturates//g	0.00125991	0.372789	6.1962e-05	0.453965	-752.94	0.000371512	8.71542e-05	0.206084	1	2.72222	0.0989602	0.388889	0.5	0.0381846	4	6.5	0.16479	0.597222	0.666667	0.130914	9	12.8889	0.167699	0.638889	0.75	0.0236436	0.00131226	0.258998	0.00382942	0.0348191	0.0331827	0.222222	0.000871033	-0.383915
495	Mono-Unsaturaturated Fats	5.//Fat//Mono-unsaturates//g	0.0257591	0.26275	0.0767159	0.209947	-739.57	0.00020937	0.000116538	0.0440778	1	4.5	0.0338949	0.361111	0.5	0.0122305	4	5	0.287297	0.611111	0.666667	0.189913	9	14.2222	0.114637	0.680556	0.75	0.112065	0.0250238	0.180751	0.00785134	0.0286798	0.00904891	0.277778	0.931422	-0.0103222
496	Polyunsaturaed Fats	6.//Fat//Poly-unsaturates//g	0.0747471	-0.211332	0.000893214	-0.38317	-747.757	-0.00059794	0.000172281	0.146819	1	0.5	0.4795	0.444444	0.5	0.20479	4	12.5	0.0139958	0.652778	0.666667	0.444883	9	24	0.00430131	0.722222	0.75	0.334759	0.120965	-0.125196	0.00375907	0.0349774	0.479807	-0.111111	0.829948	-0.0257573
497	Cholesterol	47.//Cholesterol//mg	0.0579939	0.224484	0.105308	0.192457	-739.042	2.78217e-05	1.69553e-05	0.0370396	1	1.38889	0.238593	0.416667	0.5	0.0972526	4	3	0.557825	0.625	0.666667	0.263334	9	6.22222	0.717488	0.694444	0.75	0.169728	0.0560727	0.154147	0.0821973	0.0101373	0.0983192	0.166667	0.0449663	-0.237057
498	Carbohydrates	7.//Carbohydrate (b)//g	0.151241	-0.170879	0.114362	-0.1877	-738.907	-2.36664e-05	1.48023e-05	0.0352314	1	2.72222	0.0989602	0.388889	0.5	0.0381846	4	4.5	0.342547	0.583333	0.666667	0.086156	9	15.1111	0.0879288	0.625	0.75	0.0126772	0.133065	-0.121283	0.125037	0.00714446	0.0983192	-0.222222	7.78968e-09	-0.617114
499	Beef and veal	31.//Carbohydrate (b)//Total sugars//g	0.440044	-0.0924175	0.863193	0.0206666	-736.355	4.04441e-06	2.33854e-05	0.000427107	1	2.72222	0.0989602	0.388889	0.5	0.0381846	4	17.75	0.00138094	0.444444	0.666667	8.74522e-05	9	13.7778	0.130453	0.666667	0.75	0.0702802	0.245301	-0.0938967	0.027598	0.0185184	0.0983192	-0.222222	1.60993e-13	-0.7368
500	Non-Milk Extrinsic Sugars	32.//Carbohydrate (b)//Non-milk extrinsic sugars//g	0.132501	-0.178983	0.678763	-0.0496471	-736.502	-1.22622e-05	2.94843e-05	0.00246483	1	6.72222	0.00952189	0.333333	0.5	0.00315491	4	21.75	0.00022474	0.416667	0.666667	1.1856e-05	9	25.3333	0.00262375	0.555556	0.75	0.000255392	0.0237915	-0.182316	0.000397163	0.0550709	0.00904891	-0.333333	1.59059e-15	-0.773844
501	Starch	24.//Carbohydrate (b)//Starch//g	0.0320105	-0.253007	0.00239368	-0.35246	-745.875	-7.72612e-05	2.45187e-05	0.124228	1	0.0555556	0.813664	0.5	0.5	0.546853	4	5.75	0.218613	0.611111	0.666667	0.189913	9	17.7778	0.037841	0.736111	0.75	0.437108	0.0352983	-0.169797	0.0509308	0.0137166	0.813885	0	0.00448017	-0.331243
502	Fibre	35.//Fibre (c)//g	0.948272	-0.00778185	0.634367	-0.0570008	-736.559	-0.000126689	0.000265218	0.00324909	1	0.5	0.4795	0.444444	0.5	0.20479	4	6	0.199148	0.708333	0.666667	0.808275	9	17.7778	0.037841	0.75	0.75	0.545144	0.972854	-0.00312989	0.496605	-0.00187713	0.238435	0.111111	0.00693928	-0.315519
503	Alcohol	33.//Alcohol//g	0.00698175	0.315294	2.74221e-05	0.472816	-754.542	0.00046058	0.000102593	0.223555	1	0.0555556	0.813664	0.472222	0.5	0.361974	4	8.75	0.0676613	0.527778	0.666667	0.00999345	9	15.5556	0.0767631	0.652778	0.75	0.0418433	0.00718234	0.216745	0.0209037	0.0207173	0.479807	0.0555556	0.918856	0.0122194
504	Calcium	10.//Calcium//mg	0.111739	0.189048	0.00365081	0.338333	-745.077	9.7665e-06	3.24674e-06	0.114469	1	1.38889	0.238593	0.416667	0.5	0.0972526	4	0.5	0.973501	0.652778	0.666667	0.444883	9	12	0.213309	0.611111	0.75	0.00644935	0.146081	0.117371	0.283055	0.00166887	0.0983192	0.166667	8.59811e-07	-0.542382
505	Infant milks	11.//Iron//mg	0.125504	0.18223	0.0964562	0.197424	-739.187	0.000584818	0.000347088	0.0389761	1	0.5	0.4795	0.444444	0.5	0.20479	4	3.75	0.440896	0.666667	0.666667	0.544216	9	6.22222	0.717488	0.708333	0.75	0.244351	0.123313	0.124413	0.215531	0.00343529	0.238435	0.111111	0.000826702	-0.385459
506	Zinc	39.//Zinc//mg	0.241228	0.13988	0.196606	0.153964	-738.052	0.000683322	0.000524139	0.023705	1	0.5	0.4795	0.444444	0.5	0.20479	4	3	0.557825	0.625	0.666667	0.263334	9	13.3333	0.148094	0.625	0.75	0.0126772	0.229857	0.0970266	0.229274	0.00302511	0.238435	0.111111	0.000623698	-0.393659
507	Magnesium	37.//Magnesium//mg	0.0045049	0.33105	0.00189311	0.360045	-746.321	4.69591e-05	1.45434e-05	0.129632	1	2.72222	0.0989602	0.388889	0.5	0.0381846	4	4.25	0.373228	0.569444	0.666667	0.0540795	9	14.6667	0.100508	0.666667	0.75	0.0702802	0.00337512	0.236307	0.0069153	0.0297601	0.0331827	0.222222	0.0134236	-0.290147
508	Cheese, processed	23.//Sodium (d)//g	0.354663	0.110682	0.00403124	0.33492	-744.891	0.00348132	0.00117062	0.112172	1	0.0555556	0.813664	0.472222	0.5	0.361974	4	7.25	0.123252	0.597222	0.666667	0.130914	9	15.1111	0.0879288	0.680556	0.75	0.112065	0.373676	0.0719875	0.0426833	0.015081	0.813885	-0.0555556	1.46529e-05	-0.486591
509	Mutton and lamb	36.//Potassium//g	0.00749003	0.312689	0.00266007	0.348988	-745.675	0.00381592	0.00122472	0.121793	1	2.72222	0.0989602	0.388889	0.5	0.0381846	4	6.5	0.16479	0.597222	0.666667	0.130914	9	20	0.0179124	0.611111	0.75	0.00644935	0.00488286	0.226917	0.00445654	0.0335207	0.0331827	0.222222	0.0008682	-0.384012
510	Skimmed milks	15.//Thiamin//mg	0.0213299	0.27095	0.0250341	0.264006	-741.526	0.004566	0.00199382	0.0696991	1	1.38889	0.238593	0.416667	0.5	0.0972526	4	5.75	0.218613	0.611111	0.666667	0.189913	9	16.4444	0.0581608	0.680556	0.75	0.112065	0.029782	0.175274	0.0388449	0.0158203	0.0983192	0.166667	0.0813957	-0.206766
511	Other milks and dairy desserts	16.//Riboflavin//mg	0.0737571	0.212039	0.00883611	0.306473	-743.426	0.00465304	0.00172734	0.0939259	1	0.5	0.4795	0.444444	0.5	0.20479	4	1.5	0.826641	0.625	0.666667	0.263334	9	12.4444	0.189397	0.625	0.75	0.0126772	0.089777	0.136933	0.0722239	0.0110902	0.238435	0.111111	2.39408e-05	-0.475851
512	Niacin Equivalents	19.//Niacin Equivalent//mg	1.80423e-09	0.636922	5.75511e-09	0.621329	-771.449	0.000630794	9.50787e-05	0.38605	1	16.0556	6.15109e-05	0.25	0.5	1.28436e-05	4	29	7.81739e-06	0.388889	0.666667	1.29306e-06	9	44	1.41143e-06	0.513889	0.75	1.30523e-05	2.46324e-08	0.449139	0	0.152124	4.47134e-06	0.5	0.0733105	0.212361
513	Vitamin B6	40.//Vitamin B6//mg	0.59072	-0.0644414	0.239014	-0.140534	-737.761	-0.00156505	0.00131785	0.0197498	1	0.0555556	0.813664	0.472222	0.5	0.361974	4	6.5	0.16479	0.569444	0.666667	0.0540795	9	25.7778	0.00222115	0.694444	0.75	0.169728	0.439559	-0.0625978	0.044048	0.014843	0.813885	-0.0555556	1.14118e-06	-0.537237
514	Pork	41.//Vitamin B12//μg	0.891456	0.0163676	0.583861	0.0656324	-736.635	0.0003252	0.000590943	0.00430761	1	0.0555556	0.813664	0.472222	0.5	0.361974	4	2	0.735759	0.638889	0.666667	0.349524	9	12	0.213309	0.736111	0.75	0.437108	1	0	0.642797	-0.0035703	0.813885	-0.0555556	0.00117542	-0.374912
515	Cheese, natural	22.//Folate//μg	0.68111	-0.0492636	0.472881	-0.0859408	-736.858	-8.8044e-06	1.21995e-05	0.00738582	1	0.0555556	0.813664	0.472222	0.5	0.361974	4	10.5	0.032797	0.708333	0.666667	0.808275	9	8.44444	0.49005	0.75	0.75	0.545144	0.623436	-0.0399061	0.197667	0.00400735	0.479807	0.0555556	1.41784e-05	-0.487298
516	Vitamin C	20.//Vitamin C//mg	0.494176	0.0818702	0.648754	0.054596	-736.539	1.46153e-05	3.19484e-05	0.00298072	1	0.5	0.4795	0.444444	0.5	0.20479	4	7.5	0.111709	0.75	0.666667	0.950866	9	10.2222	0.332797	0.694444	0.75	0.169728	0.468866	0.0586854	0.25989	0.00221527	0.238435	0.111111	0.0470403	-0.23487
517	Instant milks	12.//Vitamin A//Retinol//μg	0.21457	-0.148048	0.593444	-0.0639702	-736.62	-1.9982e-06	3.72583e-06	0.00409219	1	0.5	0.4795	0.444444	0.5	0.20479	4	8	0.0915782	0.513889	0.666667	0.00515484	9	9.77778	0.368773	0.694444	0.75	0.169728	0.171936	-0.110329	0.105859	0.00833411	0.479807	-0.111111	2.55049e-07	-0.563541
518	Yoghurt and fromage frais	13.//Vitamin A//Carotene//μg	0.000445584	0.403177	0.000241985	0.419767	-750.28	2.70502e-06	6.99074e-07	0.176204	1	4.5	0.0338949	0.361111	0.5	0.0122305	4	8	0.0915782	0.569444	0.666667	0.0540795	9	11.5556	0.23954	0.652778	0.75	0.0418433	0.00083876	0.269171	0.00172444	0.0415765	0.00904891	0.277778	0.160504	0.167149
519	Vitamin A Retinol Equivalents	14.//Vitamin A//Retinol equivalent//μg	0.157264	0.168435	0.108001	0.19101	-739	4.27782e-06	2.62753e-06	0.0364847	1	0.0555556	0.813664	0.472222	0.5	0.361974	4	3.5	0.477878	0.652778	0.666667	0.444883	9	7.55556	0.579479	0.666667	0.75	0.0702802	0.211541	0.100939	0.629418	-0.00342564	0.479807	0.0555556	0.00103925	-0.378642
520	Vitamin D	21.//Vitamin D//μg	0.0427957	0.239437	0.0262937	0.261843	-741.438	0.00226405	0.000997407	0.0685617	1	0.5	0.4795	0.444444	0.5	0.20479	4	0.5	0.973501	0.652778	0.666667	0.444883	9	10.2222	0.332797	0.638889	0.75	0.0236436	0.0426481	0.163537	0.143608	0.00616665	0.238435	0.111111	0.00139986	-0.369541
521	Liver	46.//Vitamin E//mg	0.718296	-0.0432504	0.124143	-0.182878	-738.774	-0.000421559	0.00027087	0.0334445	1	0.5	0.4795	0.444444	0.5	0.20479	4	15.75	0.00337364	0.666667	0.666667	0.544216	9	21.3333	0.0112498	0.763889	0.75	0.651214	0.918688	-0.0086072	0.0130709	0.0245377	0.238435	0.111111	0.435901	0.0932536
