# Supplementary material for: Dementia and Diet, Methodological and Statistical Issues: A Pilot Study
Source: Front Aging Neurosci. 2022 Jul 6;14:606424. doi: 10.3389/fnagi.2022.606424 (PMC9298542; doi:10.3389/fnagi.2022.606424)
Supplement: Supplementary file 1 [file Data_Sheet_1.zip › supplementaryspreadsheet4.xlsx]

## Sheet: Sheet1
	1	2	5	6	7	9	12	46	74	76	118	184	188	192	196	231	238	245	246	248	253	285	290	292	299	304	306	312	324	328	353	355	357	371	408	427	475
1	1	0.622738	-0.744356	-0.801816	0.785029	-0.735179	0.737149	0.0654016	0.421637	0.169552	0.139406	-0.0462474	-0.0263927	-0.123234	-0.0194393	0.187069	0.135911	0.157529	0.324017	0.107725	-0.0472268	0.140294	0.355577	0.310677	-0.157006	0.142955	-0.424031	0.0348075	-0.104988	0.119329	0.286166	0.254938	0.0294393	0.166317	-0.0356526	0.430566	0.0335401
2	0.622738	1	-0.90905	-0.883711	0.918526	-0.934215	0.854205	-0.231172	0.557646	0.510015	0.0615034	0.467932	-0.225555	0.299455	-0.31606	-0.087455	0.337114	0.208857	0.576344	0.578833	0.427295	0.429975	0.552131	0.530246	0.211445	0.48006	-0.559403	0.256687	0.109191	0.314721	0.496317	0.386391	0.249685	0.391133	-0.456923	0.578784	0.348466
5	-0.744356	-0.90905	1	0.983394	-0.993661	0.991504	-0.901929	0.136556	-0.531973	-0.384544	-0.127049	-0.188614	0.304919	-0.114417	0.327662	-0.0582223	-0.298464	-0.322522	-0.613336	-0.386595	-0.270627	-0.433506	-0.662271	-0.622047	-0.0781194	-0.352702	0.575113	-0.155204	-0.110554	-0.368885	-0.455692	-0.349824	-0.174187	-0.173638	0.35944	-0.545236	-0.202596
6	-0.801816	-0.883711	0.983394	1	-0.993545	0.965769	-0.943713	0.177603	-0.584074	-0.416385	-0.0582982	-0.161657	0.354344	-0.118388	0.366497	-0.0281195	-0.370513	-0.38335	-0.622717	-0.389716	-0.286893	-0.457534	-0.674087	-0.638413	-0.0588805	-0.32124	0.602896	-0.190268	-0.157897	-0.394207	-0.484976	-0.377534	-0.194017	-0.199429	0.346992	-0.568324	-0.1897
7	0.785029	0.918526	-0.993661	-0.993545	1	-0.987697	0.929927	-0.150461	0.559696	0.408151	0.111457	0.203331	-0.300148	0.121534	-0.324647	0.0470449	0.325161	0.321412	0.609999	0.403822	0.281955	0.435839	0.654217	0.615993	0.0696752	0.352678	-0.587815	0.176961	0.120461	0.363532	0.472593	0.366823	0.18005	0.21886	-0.358643	0.559586	0.20469
9	-0.735179	-0.934215	0.991504	0.965769	-0.987697	1	-0.883292	0.107456	-0.518581	-0.388055	-0.165653	-0.229129	0.2408	-0.121406	0.27463	-0.0797787	-0.263102	-0.249634	-0.58938	-0.403689	-0.269054	-0.414465	-0.641576	-0.600584	-0.0898847	-0.381748	0.556025	-0.148391	-0.0704874	-0.32909	-0.441949	-0.344039	-0.14629	-0.20847	0.359609	-0.524636	-0.199307
12	0.737149	0.854205	-0.901929	-0.943713	0.929927	-0.883292	1	-0.235498	0.629807	0.480221	0.0339335	0.170615	-0.434762	0.158574	-0.435066	-0.0624095	0.428096	0.409563	0.62361	0.38897	0.314002	0.511881	0.670472	0.642261	0.00433058	0.274035	-0.575877	0.235711	0.241628	0.422698	0.505636	0.387378	0.216485	0.244642	-0.417531	0.561607	0.186904
46	0.0654016	-0.231172	0.136556	0.177603	-0.150461	0.107456	-0.235498	1	-0.417958	-0.443351	0.370988	-0.374514	0.370246	-0.504287	0.443915	0.357059	-0.478016	-0.306385	-0.229759	-0.381974	-0.470811	-0.438499	-0.287321	-0.327977	-0.373824	-0.13588	0.248601	-0.226162	-0.432462	-0.322221	-0.20468	0.013381	-0.429246	-0.185194	0.194916	-0.276904	-0.331574
74	0.421637	0.557646	-0.531973	-0.584074	0.559696	-0.518581	0.629807	-0.417958	1	0.865309	-0.319965	0.288127	-0.290912	0.586686	-0.328374	-0.179961	0.561203	0.476689	0.620293	0.530656	0.524014	0.694597	0.462894	0.463827	0.235955	0.181629	-0.360239	0.296145	0.308139	0.518802	0.292447	0.143376	0.343923	0.281285	-0.324366	0.403884	0.245817
76	0.169552	0.510015	-0.384544	-0.416385	0.408151	-0.388055	0.480221	-0.443351	0.865309	1	-0.394816	0.518882	-0.259661	0.687083	-0.332987	-0.311424	0.63974	0.347802	0.518354	0.674982	0.685172	0.674428	0.411711	0.426187	0.382128	0.191322	-0.309139	0.407585	0.388144	0.556532	0.307907	0.177982	0.407931	0.350345	-0.488943	0.312168	0.314705
118	0.139406	0.0615034	-0.127049	-0.0582982	0.111457	-0.165653	0.0339335	0.370988	-0.319965	-0.394816	1	-0.298203	0.367344	-0.528469	0.422793	0.629129	-0.59892	-0.412009	-0.167937	-0.444046	-0.593854	-0.301838	-0.165105	-0.216966	-0.448443	-0.148233	0.261722	-0.364308	-0.329459	-0.252932	-0.191371	-0.223881	-0.273885	-0.196523	0.184832	-0.111877	-0.274541
184	-0.0462474	0.467932	-0.188614	-0.161657	0.203331	-0.229129	0.170615	-0.374514	0.288127	0.518882	-0.298203	1	0.0420376	0.589289	-0.111926	-0.387163	0.329185	0.0454974	0.207945	0.728016	0.619391	0.233456	0.143527	0.163279	0.529166	0.466984	-0.295219	0.427809	0.200301	0.181223	0.339874	0.276146	0.283932	0.539059	-0.275613	0.399323	0.577379
188	-0.0263927	-0.225555	0.304919	0.354344	-0.300148	0.2408	-0.434762	0.370246	-0.290912	-0.259661	0.367344	0.0420376	1	-0.151141	0.968403	0.336157	-0.546509	-0.577758	-0.403391	-0.261968	-0.393904	-0.476723	-0.474095	-0.505522	-0.184233	-0.177184	0.381589	-0.325846	-0.4936	-0.500277	-0.387968	-0.341931	-0.265898	-0.0643874	0.332989	-0.318168	-0.12472
192	-0.123234	0.299455	-0.114417	-0.118388	0.121534	-0.121406	0.158574	-0.504287	0.586686	0.687083	-0.528469	0.589289	-0.151141	1	-0.292492	-0.435163	0.461611	0.232448	0.283984	0.60232	0.641757	0.502102	0.263586	0.292183	0.514197	0.210781	-0.223114	0.33415	0.376951	0.389351	0.160889	0.0598121	0.410146	0.235261	-0.420642	0.223118	0.441611
196	-0.0194393	-0.31606	0.327662	0.366497	-0.324647	0.27463	-0.435066	0.443915	-0.328374	-0.332987	0.422793	-0.111926	0.968403	-0.292492	1	0.423319	-0.570781	-0.540867	-0.413182	-0.395589	-0.503394	-0.491588	-0.448922	-0.484306	-0.309993	-0.273341	0.417024	-0.364563	-0.4823	-0.497131	-0.425482	-0.36142	-0.363485	-0.184878	0.411036	-0.377163	-0.240969
231	0.187069	-0.087455	-0.0582223	-0.0281195	0.0470449	-0.0797787	-0.0624095	0.357059	-0.179961	-0.311424	0.629129	-0.387163	0.336157	-0.435163	0.423319	1	-0.405027	-0.317453	-0.262197	-0.48907	-0.609816	-0.220059	-0.134732	-0.160744	-0.440129	-0.276746	0.230543	-0.479745	-0.459278	-0.200392	-0.377099	-0.302541	-0.374296	-0.286033	0.159384	-0.261915	-0.496123
238	0.135911	0.337114	-0.298464	-0.370513	0.325161	-0.263102	0.428096	-0.478016	0.561203	0.63974	-0.59892	0.329185	-0.546509	0.461611	-0.570781	-0.405027	1	0.467295	0.400237	0.485697	0.597552	0.540739	0.481312	0.527466	0.338756	0.142176	-0.499505	0.377731	0.408113	0.538668	0.301108	0.236694	0.332221	0.273434	-0.391826	0.31503	0.328023
245	0.157529	0.208857	-0.322522	-0.38335	0.321412	-0.249634	0.409563	-0.306385	0.476689	0.347802	-0.412009	0.0454974	-0.577758	0.232448	-0.540867	-0.317453	0.467295	1	0.738654	0.279079	0.369882	0.493718	0.41308	0.429492	0.289502	0.19281	-0.381052	0.374744	0.388371	0.561327	0.509593	0.395291	0.279928	0.0483256	-0.0757069	0.490775	0.208911
246	0.324017	0.576344	-0.613336	-0.622717	0.609999	-0.58938	0.62361	-0.229759	0.620293	0.518354	-0.167937	0.207945	-0.403391	0.283984	-0.413182	-0.262197	0.400237	0.738654	1	0.430115	0.440045	0.561838	0.541575	0.530519	0.359433	0.335607	-0.495013	0.375832	0.329318	0.462082	0.565253	0.437255	0.248099	0.191478	-0.148012	0.442781	0.296941
248	0.107725	0.578833	-0.386595	-0.389716	0.403822	-0.403689	0.38897	-0.381974	0.530656	0.674982	-0.444046	0.728016	-0.261968	0.60232	-0.395589	-0.48907	0.485697	0.279079	0.430115	1	0.906897	0.487082	0.336178	0.3489	0.555269	0.599236	-0.361724	0.507063	0.383304	0.33342	0.47278	0.385938	0.405974	0.481605	-0.465212	0.457326	0.523312
253	-0.0472268	0.427295	-0.270627	-0.286893	0.281955	-0.269054	0.314002	-0.470811	0.524014	0.685172	-0.593854	0.619391	-0.393904	0.641757	-0.503394	-0.609816	0.597552	0.369882	0.440045	0.906897	1	0.539126	0.359251	0.379854	0.565116	0.407854	-0.3456	0.477276	0.455919	0.363659	0.37924	0.280742	0.355417	0.399065	-0.459404	0.368335	0.439547
285	0.140294	0.429975	-0.433506	-0.457534	0.435839	-0.414465	0.511881	-0.438499	0.694597	0.674428	-0.301838	0.233456	-0.476723	0.502102	-0.491588	-0.220059	0.540739	0.493718	0.561838	0.487082	0.539126	1	0.618017	0.639866	0.219853	0.0318288	-0.377259	0.315982	0.428271	0.639749	0.285582	0.0965758	0.427292	0.019513	-0.348187	0.236688	0.261159
290	0.355577	0.552131	-0.662271	-0.674087	0.654217	-0.641576	0.670472	-0.287321	0.462894	0.411711	-0.165105	0.143527	-0.474095	0.263586	-0.448922	-0.134732	0.481312	0.41308	0.541575	0.336178	0.359251	0.618017	1	0.991257	0.152216	0.167235	-0.468009	0.248855	0.446561	0.474872	0.437117	0.350168	0.183607	-0.0171565	-0.330479	0.268229	0.125204
292	0.310677	0.530246	-0.622047	-0.638413	0.615993	-0.600584	0.642261	-0.327977	0.463827	0.426187	-0.216966	0.163279	-0.505522	0.292183	-0.484306	-0.160744	0.527466	0.429492	0.530519	0.3489	0.379854	0.639866	0.991257	1	0.184866	0.163127	-0.479399	0.261205	0.469155	0.49257	0.435989	0.355206	0.203783	0.0066731	-0.355736	0.269176	0.147234
299	-0.157006	0.211445	-0.0781194	-0.0588805	0.0696752	-0.0898847	0.00433058	-0.373824	0.235955	0.382128	-0.448443	0.529166	-0.184233	0.514197	-0.309993	-0.440129	0.338756	0.289502	0.359433	0.555269	0.565116	0.219853	0.152216	0.184866	1	0.421797	-0.302465	0.318577	0.344783	0.199482	0.288243	0.242141	0.292762	0.371722	-0.15147	0.253673	0.585816
304	0.142955	0.48006	-0.352702	-0.32124	0.352678	-0.381748	0.274035	-0.13588	0.181629	0.191322	-0.148233	0.466984	-0.177184	0.210781	-0.273341	-0.276746	0.142176	0.19281	0.335607	0.599236	0.407854	0.0318288	0.167235	0.163127	0.421797	1	-0.341781	0.454278	0.18884	0.187072	0.527044	0.496276	0.290572	0.422911	-0.261038	0.409047	0.366776
306	-0.424031	-0.559403	0.575113	0.602896	-0.587815	0.556025	-0.575877	0.248601	-0.360239	-0.309139	0.261722	-0.295219	0.381589	-0.223114	0.417024	0.230543	-0.499505	-0.381052	-0.495013	-0.361724	-0.3456	-0.377259	-0.468009	-0.479399	-0.302465	-0.341781	1	-0.245474	-0.131457	-0.333811	-0.339318	-0.264016	-0.311341	-0.255144	0.250383	-0.398944	-0.269672
312	0.0348075	0.256687	-0.155204	-0.190268	0.176961	-0.148391	0.235711	-0.226162	0.296145	0.407585	-0.364308	0.427809	-0.325846	0.33415	-0.364563	-0.479745	0.377731	0.374744	0.375832	0.507063	0.477276	0.315982	0.248855	0.261205	0.318577	0.454278	-0.245474	1	0.465726	0.392214	0.754388	0.643069	0.400552	0.288087	-0.102503	0.343126	0.316498
324	-0.104988	0.109191	-0.110554	-0.157897	0.120461	-0.0704874	0.241628	-0.432462	0.308139	0.388144	-0.329459	0.200301	-0.4936	0.376951	-0.4823	-0.459278	0.408113	0.388371	0.329318	0.383304	0.455919	0.428271	0.446561	0.469155	0.344783	0.18884	-0.131457	0.465726	1	0.548177	0.427649	0.327029	0.269515	0.0634223	-0.208939	0.222848	0.320678
328	0.119329	0.314721	-0.368885	-0.394207	0.363532	-0.32909	0.422698	-0.322221	0.518802	0.556532	-0.252932	0.181223	-0.500277	0.389351	-0.497131	-0.200392	0.538668	0.561327	0.462082	0.33342	0.363659	0.639749	0.474872	0.49257	0.199482	0.187072	-0.333811	0.392214	0.548177	1	0.375909	0.250813	0.464071	0.00903206	-0.323317	0.3838	0.338128
353	0.286166	0.496317	-0.455692	-0.484976	0.472593	-0.441949	0.505636	-0.20468	0.292447	0.307907	-0.191371	0.339874	-0.387968	0.160889	-0.425482	-0.377099	0.301108	0.509593	0.565253	0.47278	0.37924	0.285582	0.437117	0.435989	0.288243	0.527044	-0.339318	0.754388	0.427649	0.375909	1	0.900164	0.370632	0.26312	-0.160834	0.527219	0.277567
355	0.254938	0.386391	-0.349824	-0.377534	0.366823	-0.344039	0.387378	0.013381	0.143376	0.177982	-0.223881	0.276146	-0.341931	0.0598121	-0.36142	-0.302541	0.236694	0.395291	0.437255	0.385938	0.280742	0.0965758	0.350168	0.355206	0.242141	0.496276	-0.264016	0.643069	0.327029	0.250813	0.900164	1	0.215233	0.259358	-0.136105	0.460025	0.225519
357	0.0294393	0.249685	-0.174187	-0.194017	0.18005	-0.14629	0.216485	-0.429246	0.343923	0.407931	-0.273885	0.283932	-0.265898	0.410146	-0.363485	-0.374296	0.332221	0.279928	0.248099	0.405974	0.355417	0.427292	0.183607	0.203783	0.292762	0.290572	-0.311341	0.400552	0.269515	0.464071	0.370632	0.215233	1	0.211292	-0.303468	0.255077	0.443157
371	0.166317	0.391133	-0.173638	-0.199429	0.21886	-0.20847	0.244642	-0.185194	0.281285	0.350345	-0.196523	0.539059	-0.0643874	0.235261	-0.184878	-0.286033	0.273434	0.0483256	0.191478	0.481605	0.399065	0.019513	-0.0171565	0.0066731	0.371722	0.422911	-0.255144	0.288087	0.0634223	0.00903206	0.26312	0.259358	0.211292	1	-0.201114	0.294632	0.321838
408	-0.0356526	-0.456923	0.35944	0.346992	-0.358643	0.359609	-0.417531	0.194916	-0.324366	-0.488943	0.184832	-0.275613	0.332989	-0.420642	0.411036	0.159384	-0.391826	-0.0757069	-0.148012	-0.465212	-0.459404	-0.348187	-0.330479	-0.355736	-0.15147	-0.261038	0.250383	-0.102503	-0.208939	-0.323317	-0.160834	-0.136105	-0.303468	-0.201114	1	-0.173565	-0.133066
427	0.430566	0.578784	-0.545236	-0.568324	0.559586	-0.524636	0.561607	-0.276904	0.403884	0.312168	-0.111877	0.399323	-0.318168	0.223118	-0.377163	-0.261915	0.31503	0.490775	0.442781	0.457326	0.368335	0.236688	0.268229	0.269176	0.253673	0.409047	-0.398944	0.343126	0.222848	0.3838	0.527219	0.460025	0.255077	0.294632	-0.173565	1	0.407388
475	0.0335401	0.348466	-0.202596	-0.1897	0.20469	-0.199307	0.186904	-0.331574	0.245817	0.314705	-0.274541	0.577379	-0.12472	0.441611	-0.240969	-0.496123	0.328023	0.208911	0.296941	0.523312	0.439547	0.261159	0.125204	0.147234	0.585816	0.366776	-0.269672	0.316498	0.320678	0.338128	0.277567	0.225519	0.443157	0.321838	-0.133066	0.407388	1
